# Supplementary material for: Transcriptome analysis reveals the regulation of brassinosteroids on petal growth in Gerbera hybrida
Source: PeerJ. 2017 May 31;5:e3382. doi: 10.7717/peerj.3382 (PMC5455292; doi:10.7717/peerj.3382)
Supplement: Table S1 [file peerj-05-3382-s001.xlsx]

## Sheet: Table S1
Supplemental Table S1. Table List of primers used for gene expression analysis
Accession	Annotation	Primer sequence	Product size (bp)	Purpose
GACN01005141.1	CRE1	F: 5’-ATATGCACAAAGAGTAATGAATTCC-3’	105	qRT-PCR
		R: 5’-GGAATTCATTACTCTTTGTGCATAT-3’
GACN01005142.1	CRE1	F: 5’-ATTCATTACTCTTTGTGCATATGCC-3’	128	qRT
		R: 5’-GGCATATGCACAAAGAGTAATGAAT-3’
GACN01039722.1	CRE1	F: 5’-GAAAAAAATATTGGTGGTTGATGAC-3’	131	qRT
		R: 5’-GTCATCAACCACCAATATTTTTTTC-3’
GACN01039604.1	ARR4	F: 5’-ATTTCAGAATCTCAGCGTATTTTCT-3’	129	qRT
		R: 5’-AGAAAATACGCTGAGATTCTGAAAT-3’
GACN01046316.1	ARR9	F: 5’-CCATTTTTTCACGGTCAGTTTGATA-3’	81	qRT
		R: 5’-TATCAAACTGACCGTGAAAAAATGG-3’
GACN01037487.1	BES1/BZR1 homolog 2	F: 5’-TGAAGAAGATGGCACCACTTATCGC-3’	117	qRT
		R: 5’-GCGATAAGTGGTGCCATCTTCTTCA-3’
GACN01017993.1	Auxin responsive protein	F: 5’-AAAAAAATCGGTCTTTGATATATAT-3’	81	qRT
		R: 5’-ATATATATCAAAGACCGATTTTTTT-3’
GACN01000873.1	TCH4	F :5’-GCTGCAACGAATATGAATAAATAAT-3’	132	qRT
		R: 5’-ATTATTTATTCATATTCGTTGCAGC-3’
GACN01023831.1	GA3OX2	F: 5’-GTGCCAGTCATCAATCTCAAAGATC-3’	139	qRT
		R: 5’-GATCTTTGAGATTGATGACTGGCAC-3’
GACN01038116.1	ABA8ox	F: 5’-CATACTTGCATTTTAGTACCAGAAA-3’	121	qRT
		R: 5’-TTTCTGGTACTAAAATGCAAGTATG-3’
GACN01015877.1	CKX7	F: 5’-TTGGCTGTCAGTGACTTCTTTTAAA-3’	99	qRT
		R: 5’-TTTAAAAGAAGTCACTGACAGCCAA-3’
GACN01027501.1	CKX3	F: 5’-TCTCTCTCTCTCTCTCTCTCATGGC-3’	90	qRT
		R: 5’-GCCATGAGAGAGAGAGAGAGAGAGA-3
GACN01046241.1	CKX3	F: 5’-CTTGAAAAGATGCAAATACTTTATT-3’	106	qRT
		R: 5’-AAAATGGAGTGTGTTTGAAGAGAGG-3’
GACN01016309.1	CPD	F: 5’-CAAAACCTCCAAAATTACGCCGACA-3’	148	qRT
		R: 5’-TGTCGGCGTAATTTTGGAGGTTTTG-3’
GACN01030442.1	BR6OX1	F: 5’-CAACCCCCTCTCGCCTCTCTCCCTC-3’	97	qRT
		R: 5’-GAGGGAGAGAGGCGAGAGGGGGTTG-3’
GACN01002199.1	CDPK	F: 5’-GTTTTAAATGACAAGAAAACACACA-3’	94	qRT
		R: 5’-TGTGTGTTTTCTTGTCATTTAAAAC-3’
GACN01026679.1	CML41	F: 5’-CTCAGAAAACCACATTTGATAACGG-3’	150	qRT
		R: 5’-CCGTTATCAAATGTGGTTTTCTGAG-3’
GACN01043749.1	WRKY33	F: 5’-CGGGCCTTCA CTAAAAGAGTTT-3’	133	qRT
		R: 5’-TTGCCCAACAAAGAAGAAAGTCG-3’
GACN01001749.1	HSP90-like	F: 5’-TCCTCGACTAAGTTATATATTCATA-3’	101	qRT
		R: 5’-TATGAATATATAACTTAGTCGAGGA-3’
GACN01029977.1	HSP90	F: 5’-TCTTCCTCAGCTCCTCCATTATCGG-3’	132	qRT
		R: 5’- CCGATAATGGAGGAGCTGAGGAAGA-3’
GACN01005379.1	RING-H2 zinc finger	F: 5’-GTGTGGATGATCCATCACCATTTAT-3’	90	qRT
		R: 5’-ATAAATGGTGATGGATCATCCACAC-3’
GACN01030317.1	Zinc finger COL4	F: 5’-CTCGATGTCAGACATATCATATCCA-3’	148	qRT
		R: 5’-TGGATATGATATGTCTGACATCGAG-3’
GACN01043054.1	C3HC4Zinc finger	F: 5’-AAACAAATTGGGACTCAAAGGATCT-3’	107	qRT
		R: 5’-AGATCCTTTGAGTCCCAATTTGTTT-3’
GACN01001575.1	HSP20	F: 5’-GGCGTGCAAATATATGATCGCCCCT-3’	92	qRT
		R: 5’-AGGGGCGATCATATATTTGCACGCC-3’
GACN01002323.1	HSP70	F: 5’-CAACCTTTTTCCCCTTATAAAACCA -3’	148	qRT
		R: 5’-TGGTTTTATAAGGGGAAAAAGGTTG-3’
GACN01001749.1	HSP90	F: 5’-TCCTCGACTAAGTTATATATTCATA-3’	101	qRT
		R: 5’-TATGAATATATAACTTAGTCGAGGA-3’
GACN01029771.1	HSP20	F: 5’-CTAAATTGAACGTTAAAAAGAAGAA-3’	137	qRT
		R: 5’-TTCTTCTTTTTAACGTTCAATTTAG-3’
GACN01029977.1	HSP82	F: 5’-TCTTCCTCAGCTCCTCCATTATCGG-3’	132	qRT
		R: 5’-CCGATAATGGAGGAGCTGAGGAAGA-3’
GACN01043473.1	HSP30	F: 5’-CCTTTGTACATACCAATCTGCAATA-3’	131	qRT
		R: 5’-TATTGCAGATTGGTATGTACAAAGG-3’
GACN01005089.1	cell wall protein	F: 5’-TTCCAGTAAACGGACCCTCGACTCC-3’	107	qRT
		R: 5’-GGAGTCGAGGGTCCGTTTACTGGAA-3’
GACN01005090.1	cell wall protein	F: 5’-CATTCATCCATCTTTCTTCAAAAGC-3’	146	qRT
		R: 5’-GCTTTTGAAGAAAGATGGATGAATG-3’
GACN01040190.1	WRKY70	F: 5’-GAGAATCTTGAGGCAATCAGGCTTC-3’	140	qRT
		R: 5’-GAAGCCTGATTGCCTCAAGATTCTC-3’
GACN01003052.1	CYP79D1	F: 5’-ATTTTGATCAAGAATAAGAGTGTGG-3’	91	qRT
		R: 5’-CCACACTCTTATTCTTGATCAAAAT-3’
GACN01008542.1	CYP77A2	F: 5’-TTCGATGAACCTCGCGATGGCCCAC-3’	115	qRT
		R: 5’-GTGGGCCATCGCGAGGTTCATCGAA-3’
GACN01012551.1	Expansin-A1	F: 5’-CCCCCTAAGCCTAAAATGAAGTCCA-3’	114	qRT
		R: 5’-TGGACTTCATTTTAGGCTTAGGGGG-3
GACN01042272.1	Expansin-A10	F: 5’-CACCCGCACAACTTAACCAATAGCA-3’	125	qRT
		R: 5’-TGCTATTGGTTAAGTTGTGCGGGTG-3’
GACN01009920.1	MQL5.7	F: 5’-GTTCGCCACATGGAAACACTTCCGC-3’	138	qRT
		R: 5’-GCGGAAGTGTTTCCATGTGGCGAAC-3’
GACN01031073.1	10HGO	F: 5’-CACGTCTCTACTAAACACCATTGAA-3’	149	qRT
		R: 5’-TTCAATGGTGTTTAGTAGAGACGTG-3’
GACN01011938.1	WRKY40	F: 5’-GTTAACCGAAGAGTTGATACACCGG-3’	89	qRT
		R: 5’-GTTAACCGAAGAGTTGATACACCGG-3’
GACN01012584.1	Expansin-A15	F: 5’-GCGTGCGGCAGAGTGGGAGTGAGAT-3’	149	qRT
		R: 5’-ATCTCACTCCCACTCTGCCGCACGC-3’
GACN01006153.1	RING-H2 zinc finger	F: 5’-CTCGTTGATATTTAAGATAGAAAAT-3’	136	qRT
		R: 5’-ATTTTCTATCTTAAATATCAACGAG-3’
GACN01030442.1	CYP85A1	F: 5’-CAACCCCCTCTCGCCTCTCTCCCTC -3’	97	qRT
		R: 5’-GAGGGAGAGAGGCGAGAGGGGGTTG-3’
GACN01015388.1	TCP-1	F: 5’-AGCCGAGTACCAAGCAAGTGACTTG-3’	84	qRT
		R: 5’-CAAGTCACTTGCTTGGTACTCGGCT-3’
GACN01017778.1	CYP76B10	F: 5’-CAAGTCGCAGAGTGAAAAACCAAGA-3’	95	qRT
		R: 5’-TCTTGGTTTTTCACTCTGCGACTTG-3’
GACN01012331.1	WRKY 50	F: 5’-CTCTACATCTCTCTCGACTCTCTTC-3’	140	qRT
		R: 5’-GAAGAGAGTCGAGAGAGATGTAGAG-3’
GACN01008455.1	TGA7	F: 5’-GTGGAAGCATGATGTTTTAATACTG-3’	100	qRT
		R: 5’-CAGTATTAAAACATCATGCTTCCAC-3’
GACN01021140.1	HBP-1b	F: 5’-CTGAAAATGAACTTAGGTTATCTCT-3’	149	qRT
		R: 5’-AGAGATAACCTAAGTTCATTTTCAG-3’
