# Supplementary material for: Transcriptome analysis reveals the regulation of brassinosteroids on petal growth in Gerbera hybrida
Source: PeerJ. 2017 May 31;5:e3382. doi: 10.7717/peerj.3382 (PMC5455292; doi:10.7717/peerj.3382)
Supplement: Supplemental Information 2 [file peerj-05-3382-s002.xls]

## Sheet: T02_vs_T03.annotation
Supplemental Table S2. Differentially expressed genes after 0.5 h of BL treatment.
#ID	H 0.5	B 0.5	FDR	log2FC	regulated	COG_class	COG_class_annotation	GO_annotation	KEGG_annotation	KOG_class	KOG_class_annotation	Pfam_annotation	Swissprot_annotation	nr_annotation
GACN01040532.1	28.5998	4.67825	9.8483e-10	-2.53301	down	--	--	Molecular Function: nucleotide binding (GO:0000166);; Molecular Function: nucleic acid binding (GO:0003676);; Cellular Component: ribonucleoprotein complex (GO:0030529);;	--	--	--	--	Glycine-rich RNA-binding protein GRP1A OS=Sinapis alba (White mustard) PE=2 SV=1	Heterogeneous nuclear ribonucleoprotein A1, putative [Ricinus communis]
GACN01027915.1	83.7145	33.2419	1.52635e-05	-1.30457	down	[IQ]	--	Molecular Function: o-succinylbenzoate-CoA ligase activity (GO:0008756);; Cellular Component: plasmodesma (GO:0009506);; Cellular Component: chloroplast stroma (GO:0009570);; Biological Process: positive regulation of seed germination (GO:0010030);; Biological Process: response to nitrate (GO:0010167);; Biological Process: seed coat development (GO:0010214);; Biological Process: nitrate transport…	--	[I]	Lipid transport and metabolism	AMP-binding enzyme C-terminal domain	4-coumarate--CoA ligase-like 10 GN=T2J13.170 OS=Arabidopsis thaliana (Mouse-ear cress) PE=2 SV=1	PREDICTED: 4-coumarate--CoA ligase-like 10-like [Fragaria vesca subsp. vesca]
GACN01011804.1	65.4689	30.7828	0.000176752	-1.06493	down	--	--	Biological Process: metabolic process (GO:0008152);; Molecular Function: UDP-glucosyltransferase activity (GO:0035251);;	--	[GC]	--	UDP-glucoronosyl and UDP-glucosyl transferase	UDP-glycosyltransferase 85A5 GN=T16E15.2 OS=Arabidopsis thaliana (Mouse-ear cress) PE=2 SV=1	UDP-glycosyltransferase 85C1 [Stevia rebaudiana]
GACN01022846.1	32.1431	87.5825	0	1.46309	up	--	--	Cellular Component: nucleus (GO:0005634);; Cellular Component: cytoplasm (GO:0005737);; Biological Process: protein folding (GO:0006457);; Biological Process: response to heat (GO:0009408);; Biological Process: response to high light intensity (GO:0009644);; Biological Process: response to salt stress (GO:0009651);; Molecular Function: Hsp70 protein binding (GO:0030544);; Biological Process: resp…	K09562|0.0|vvi:100261411|hypothetical protein LOC100261411	[O]	Posttranslational modification, protein turnover, chaperones	HEAT repeats;; Armadillo/beta-catenin-like repeat;; HEAT repeat;; V-ATPase subunit H;; HEAT-like repeat	ARM REPEAT PROTEIN INTERACTING WITH ABF2 GN=ARIA OS=Arabidopsis thaliana (Mouse-ear cress) PE=1 SV=2	PREDICTED: hsp70-binding protein 1-like [Glycine max]
GACN01006153.1	8.97976	23.9514	0.00297223	1.41451	up	--	--	--	--	[O]	Posttranslational modification, protein turnover, chaperones	Ring finger domain;; Zinc finger, C3HC4 type (RING finger);; RING-H2 zinc finger;; Zinc finger, C3HC4 type (RING finger);; Zinc finger, C3HC4 type (RING finger)	RING-H2 zinc finger protein RHA4a GN=RHA4A OS=Arabidopsis thaliana (Mouse-ear cress) PE=2 SV=1	PREDICTED: RING-H2 finger protein ATL18-like [Cicer arietinum]
GACN01013602.1	160.77	61.0047	6.26166e-14	-1.37641	down	--	--	Cellular Component: plasma membrane (GO:0005886);; Cellular Component: plastid (GO:0009536);; Cellular Component: integral component of membrane (GO:0016021);; Biological Process: amino acid import (GO:0043090);; Biological Process: response to karrikin (GO:0080167);;	--	[E]	Amino acid transport and metabolism	Transmembrane amino acid transporter protein	Lysine histidine transporter 1 GN=LHT1 OS=Arabidopsis thaliana (Mouse-ear cress) PE=1 SV=1	lysine/histidine transporter [Populus trichocarpa]
GACN01008275.1	40.9403	92.3496	8.77208e-10	1.19019	up	--	--	Cellular Component: plant-type cell wall (GO:0009505);; Biological Process: response to brassinosteroid (GO:0009741);;	--	--	--	Phosphate-induced protein 1 conserved region	Proline-rich receptor-like protein kinase PERK1 GN=PERK1 OS=Arabidopsis thaliana (Mouse-ear cress) PE=1 SV=1	PREDICTED: uncharacterized protein LOC100259041 [Vitis vinifera]
GACN01023176.1	35.8137	74.2968	0.00161308	1.06538	up	--	--	--	--	[R]	General function prediction only	Protein of unknown function (DUF1685)	--	hypothetical protein PRUPE_ppa011892mg [Prunus persica]
GACN01023921.1	28.2342	6.38202	2.30438e-05	-2.07405	down	--	--	Biological Process: MAPK cascade (GO:0000165);; Biological Process: response to molecule of bacterial origin (GO:0002237);; Biological Process: respiratory burst involved in defense response (GO:0002679);; Molecular Function: sequence-specific DNA binding transcription factor activity (GO:0003700);; Cellular Component: nucleus (GO:0005634);; Biological Process: regulation of transcription, DNA-te…	--	--	--	--	Probable WRKY transcription factor 40 GN=WRKY40 OS=Arabidopsis thaliana (Mouse-ear cress) PE=1 SV=1	WRKY transcription factor [Artemisia annua]
GACN01012110.1	57.3663	25.1024	3.31773e-07	-1.16963	down	--	--	--	--	--	--	--	--	hypothetical protein PRUPE_ppa020396mg [Prunus persica]
GACN01029123.1	29.1742	65.0974	5.42535e-05	1.17055	up	--	--	Cellular Component: plasma membrane (GO:0005886);; Biological Process: polyamine catabolic process (GO:0006598);; Biological Process: phenylpropanoid metabolic process (GO:0009698);; Cellular Component: anchored component of membrane (GO:0031225);; Biological Process: cellular modified amino acid biosynthetic process (GO:0042398);;	--	--	--	--	Arabinogalactan peptide 12 (Precursor) GN=AGP12 OS=Arabidopsis thaliana (Mouse-ear cress) PE=1 SV=1	predicted protein [Populus trichocarpa]
GACN01002199.1	33.6117	15.3172	1.80671e-08	-1.1128	down	[RTKL]	--	Molecular Function: calmodulin-dependent protein kinase activity (GO:0004683);; Molecular Function: calcium-dependent protein kinase C activity (GO:0004698);; Molecular Function: calcium ion binding (GO:0005509);; Molecular Function: ATP binding (GO:0005524);; Cellular Component: nucleus (GO:0005634);; Cellular Component: cytoplasm (GO:0005737);; Cellular Component: plasma membrane (GO:0005886);;…	K13412|0.0|rcu:RCOM_0750920|calcium-dependent protein kinase, putative (EC:2.7.11.17)	[T]	Signal transduction mechanisms	Protein kinase domain;; EF-hand domain pair;; Protein tyrosine kinase;; EF hand;; EF-hand domain pair;; EF-hand domain;; EF hand;; Kinase-like;; Cytoskeletal-regulatory complex EF hand;; Secreted protein acidic and rich in cysteine Ca binding region;; Lipopolysaccharide kinase (Kdo/WaaP) family	Calcium-dependent protein kinase 32 GN=CPK32 OS=Arabidopsis thaliana (Mouse-ear cress) PE=1 SV=1	calcium-dependent protein kinase 8 [Nicotiana tabacum]
GACN01044797.1	52.2163	24.8054	0.00124612	-1.04911	down	--	--	Molecular Function: phosphoprotein phosphatase activity (GO:0004721);; Biological Process: cellular protein modification process (GO:0006464);; Biological Process: response to stress (GO:0006950);; Biological Process: response to abiotic stimulus (GO:0009628);; Biological Process: dephosphorylation (GO:0016311);; Biological Process: single-organism process (GO:0044699);;	--	[V]	Defense mechanisms	--	Protein-tyrosine-phosphatase MKP1 GN=MKP1 OS=Arabidopsis thaliana (Mouse-ear cress) PE=1 SV=1	Mitogen-activated protein kinase phosphatase 1 isoform 1 [Theobroma cacao]
GACN01024692.1	37.1325	14.6407	3.31492e-06	-1.31565	down	--	--	--	--	--	--	Calmodulin binding protein-like	--	Calmodulin binding protein-like, putative [Theobroma cacao]
GACN01008096.1	5.20629	20.389	1.87723e-08	1.96326	up	[O]	Posttranslational modification, protein turnover, chaperones	Cellular Component: cytoplasm (GO:0005737);; Biological Process: response to stress (GO:0006950);;	--	[O]	Posttranslational modification, protein turnover, chaperones	Hsp20/alpha crystallin family	17.5 kDa class I heat shock protein GN=HSP17.5-E OS=Glycine max (Soybean) PE=3 SV=1	17.6 kDa heat-shock protein [Helianthus annuus]
GACN01041579.1	1.03848	10.0024	6.99492e-09	3.15272	up	[O]	Posttranslational modification, protein turnover, chaperones	--	--	[O]	Posttranslational modification, protein turnover, chaperones	Hsp20/alpha crystallin family	23.6 kDa heat shock protein, mitochondrial (Precursor) GN=HSP23.6 OS=Arabidopsis thaliana (Mouse-ear cress) PE=2 SV=1	PREDICTED: small heat shock protein, chloroplastic-like [Cucumis sativus]
GACN01027728.1	21.4004	9.4173	0.000161547	-1.15839	down	--	--	Biological Process: defense response (GO:0006952);; Biological Process: response to abiotic stimulus (GO:0009628);; Biological Process: hormone-mediated signaling pathway (GO:0009755);; Biological Process: post-embryonic development (GO:0009791);; Cellular Component: membrane (GO:0016020);; Molecular Function: kinase activity (GO:0016301);; Biological Process: cellular metabolic process (GO:00442…	--	--	--	Leucine rich repeat N-terminal domain;; Leucine Rich repeats (2 copies);; Leucine rich repeat;; Protein tyrosine kinase;; Protein kinase domain	Probable LRR receptor-like serine/threonine-protein kinase RPK1 (Precursor) OS=Arabidopsis thaliana (Mouse-ear cress) PE=1 SV=1	PREDICTED: LRR receptor-like serine/threonine-protein kinase RPK2-like [Glycine max]
GACN01008455.1	5.50403	15.9521	7.204e-05	1.53579	up	--	--	--	--	--	--	Seed dormancy control	Transcription factor TGA7 GN=F28K19.13 OS=Arabidopsis thaliana (Mouse-ear cress) PE=1 SV=1	PREDICTED: transcription factor TGA4-like [Vitis vinifera]
GACN01029676.1	25.9027	5.50574	6.25044e-12	-2.18744	down	--	--	Molecular Function: DNA binding (GO:0003677);; Molecular Function: RNA binding (GO:0003723);; Biological Process: post-embryonic development (GO:0009791);; Biological Process: cellular macromolecule metabolic process (GO:0044260);; Cellular Component: intracellular part (GO:0044424);; Molecular Function: metal ion binding (GO:0046872);; Biological Process: reproductive structure development (GO:0…	--	[J]	Translation, ribosomal structure and biogenesis	Zinc knuckle;; Zinc knuckle	Glycine-rich protein 2 GN=GRP-2 OS=Nicotiana sylvestris (Wood tobacco) PE=1 SV=1	PREDICTED: glycine-rich protein 2-like [Vitis vinifera]
GACN01040109.1	42.6893	16.7644	4.10853e-09	-1.32466	down	--	--	Molecular Function: binding (GO:0005488);;	--	--	--	WRKY DNA -binding domain	Probable WRKY transcription factor 70 GN=WRKY70 OS=Arabidopsis thaliana (Mouse-ear cress) PE=2 SV=1	WRKY DNA-binding protein 70, putative isoform 1 [Theobroma cacao]
GACN01021140.1	8.19629	1.7712	0.000199833	-2.12359	down	--	--	--	--	--	--	Seed dormancy control	Transcription factor HBP-1b(c38) OS=Triticum aestivum (Wheat) PE=2 SV=1	hypothetical protein PRUPE_ppa027068mg [Prunus persica]
GACN01011990.1	54.1076	22.7799	1.60234e-09	-1.22615	down	[MG]	--	Molecular Function: binding (GO:0005488);; Molecular Function: oxidoreductase activity, acting on the CH-OH group of donors, NAD or NADP as acceptor (GO:0016616);; Biological Process: cellular metabolic process (GO:0044237);; Biological Process: single-organism metabolic process (GO:0044710);; Biological Process: organic cyclic compound biosynthetic process (GO:1901362);;	--	[V]	Defense mechanisms	NADH(P)-binding;; 3-beta hydroxysteroid dehydrogenase/isomerase family;; NAD dependent epimerase/dehydratase family	Cinnamoyl-CoA reductase 1 GN=T24D18.5 OS=Arabidopsis thaliana (Mouse-ear cress) PE=1 SV=1	cinnamoyl-CoA reductase [Betula platyphylla]
GACN01044771.1	10.2027	24.5319	0.000328996	1.27402	up	--	--	--	--	[R]	General function prediction only	--	--	PREDICTED: uncharacterized protein LOC101253557 [Solanum lycopersicum]
GACN01016420.1	13.7784	4.53711	0.00312986	-1.55435	down	--	--	--	--	--	--	AP2 domain	Ethylene-responsive transcription factor 4 GN=ERF4 OS=Nicotiana sylvestris (Wood tobacco) PE=2 SV=1	ethylene responsive element binding protein C1 [Capsicum annuum]
GACN01005141.1	13.4838	46.3832	1.53572e-11	1.78916	up	--	--	Molecular Function: phosphorelay sensor kinase activity (GO:0000155);; Molecular Function: phosphorelay response regulator activity (GO:0000156);; Biological Process: phosphorelay signal transduction system (GO:0000160);; Molecular Function: phosphoprotein phosphatase activity (GO:0004721);; Molecular Function: osmosensor activity (GO:0005034);; Molecular Function: ATP binding (GO:0005524);; Biol…	K14489|1e-105|rcu:RCOM_1149450|histidine kinase 1, 2, 3 plant, putative (EC:2.7.13.3)	[T]	Signal transduction mechanisms	CHASE domain	Histidine kinase 4 GN=T23K3.2 OS=Arabidopsis thaliana (Mouse-ear cress) PE=1 SV=1	CHASE domain containing histidine kinase protein isoform 1 [Theobroma cacao]
GACN01042443.1	35.8082	14.3624	9.42797e-05	-1.28891	down	--	--	--	--	--	--	--	--	hypothetical protein 21 [Hevea brasiliensis]
GACN01010087.1	7.17443	0	0.000238524	-4.82734	down	--	--	Biological Process: RNA methylation (GO:0001510);; Molecular Function: structural constituent of ribosome (GO:0003735);; Cellular Component: nucleolus (GO:0005730);; Cellular Component: mitochondrion (GO:0005739);; Biological Process: translation (GO:0006412);; Cellular Component: cytosolic small ribosomal subunit (GO:0022627);;	K02983|4e-38|zma:100282946|gpm447	[JO]	--	Ribosomal protein S30	40S ribosomal protein S30 GN=RPS30C OS=Arabidopsis thaliana (Mouse-ear cress) PE=2 SV=3	PREDICTED: 40S ribosomal protein S30-like [Brachypodium distachyon]
GACN01026124.1	37.2695	93.2221	2.67485e-09	1.33687	up	--	--	--	--	--	--	--	--	PREDICTED: uncharacterized protein LOC101255221 [Solanum lycopersicum]
GACN01026015.1	4.70267	15.6791	2.13218e-05	1.73079	up	--	--	Cellular Component: cytoplasm (GO:0005737);; Biological Process: protein folding (GO:0006457);; Biological Process: response to heat (GO:0009408);; Biological Process: response to high light intensity (GO:0009644);; Biological Process: response to hydrogen peroxide (GO:0042542);;	--	[O]	Posttranslational modification, protein turnover, chaperones	Hsp20/alpha crystallin family	17.4 kDa class III heat shock protein GN=HSP17.4B OS=Arabidopsis thaliana (Mouse-ear cress) PE=2 SV=1	PREDICTED: 17.4 kDa class III heat shock protein-like [Glycine max]
GACN01030276.1	94.6004	35.9875	3.82594e-12	-1.3719	down	[R]	General function prediction only	Molecular Function: bile acid:sodium symporter activity (GO:0008508);; Biological Process: response to wounding (GO:0009611);; Biological Process: response to jasmonic acid (GO:0009753);; Cellular Component: chloroplast envelope (GO:0009941);; Cellular Component: integral component of membrane (GO:0016021);; Biological Process: glucosinolate biosynthetic process (GO:0019761);; Biological Process:…	--	[P]	Inorganic ion transport and metabolism	Sodium Bile acid symporter family	Probable sodium/metabolite cotransporter BASS6, chloroplastic (Precursor) OS=Arabidopsis thaliana (Mouse-ear cress) PE=2 SV=1	hypothetical protein PRUPE_ppa009895mg [Prunus persica]
GACN01043765.1	20.3661	6.81025	5.39291e-06	-1.54544	down	--	--	--	K12486|5e-30|vvi:100262374|hypothetical protein LOC100262374	[T]	Signal transduction mechanisms	--	Probable ADP-ribosylation factor GTPase-activating protein AGD5 GN=MDK4.13 OS=Arabidopsis thaliana (Mouse-ear cress) PE=1 SV=1	PREDICTED: probable ADP-ribosylation factor GTPase-activating protein AGD5-like isoform 1 [Vitis vinifera]
GACN01027536.1	17.6011	3.26019	9.89408e-06	-2.33796	down	--	--	--	--	--	--	--	--	Uncharacterized protein TCM_000822 [Theobroma cacao]
GACN01031640.1	3.1075	14.3898	0.00565229	2.14113	up	[K]	Transcription	Molecular Function: sequence-specific DNA binding transcription factor activity (GO:0003700);; Cellular Component: nucleus (GO:0005634);; Biological Process: regulation of transcription, DNA-templated (GO:0006355);; Biological Process: protein folding (GO:0006457);; Biological Process: response to heat (GO:0009408);; Biological Process: response to high light intensity (GO:0009644);; Biological P…	--	[K]	Transcription	HSF-type DNA-binding	Heat stress transcription factor A-7a GN=F4F15.20 OS=Arabidopsis thaliana (Mouse-ear cress) PE=2 SV=1	PREDICTED: heat stress transcription factor A-6b [Vitis vinifera]
GACN01037515.1	35.393	83.8012	7.62512e-12	1.26031	up	[O]	Posttranslational modification, protein turnover, chaperones	Cellular Component: cytoplasm (GO:0005737);; Biological Process: protein folding (GO:0006457);; Biological Process: response to heat (GO:0009408);; Biological Process: response to high light intensity (GO:0009644);; Molecular Function: heat shock protein binding (GO:0031072);; Biological Process: response to endoplasmic reticulum stress (GO:0034976);; Biological Process: response to hydrogen pero…	--	[O]	Posttranslational modification, protein turnover, chaperones	DnaJ domain;; DnaJ C terminal domain	DnaJ protein homolog 2 (Precursor) GN=LDJ2 OS=Allium porrum (Leek) PE=2 SV=1	uncharacterized protein LOC100778672 [Glycine max]
GACN01030317.1	24.844	50.7858	0.00205877	1.04442	up	--	--	Cellular Component: intracellular (GO:0005622);; Molecular Function: zinc ion binding (GO:0008270);; Biological Process: cellular process (GO:0009987);;	--	[K]	Transcription	CCT motif	Zinc finger protein CONSTANS-LIKE 4 GN=COL4 OS=Arabidopsis thaliana (Mouse-ear cress) PE=2 SV=2	PREDICTED: zinc finger protein CONSTANS-LIKE 5-like [Vitis vinifera]
GACN01016136.1	34.2319	15.5946	0.0011418	-1.10811	down	--	--	--	--	--	--	C2 domain	BON1-associated protein 2 GN=F4I18.26 OS=Arabidopsis thaliana (Mouse-ear cress) PE=1 SV=1	BAP1 [Vitis vinifera]
GACN01011512.1	27.3868	9.95763	7.48299e-05	-1.42596	down	[R]	General function prediction only	Cellular Component: cytoplasm (GO:0005737);; Biological Process: toxin catabolic process (GO:0009407);; Biological Process: response to wounding (GO:0009611);; Biological Process: coumarin biosynthetic process (GO:0009805);; Biological Process: hydrogen peroxide-mediated programmed cell death (GO:0010421);; Biological Process: response to cyclopentenone (GO:0010583);; Molecular Function: oxidored…	--	[QR]	--	2OG-Fe(II) oxygenase superfamily	Feruloyl CoA ortho-hydroxylase 1 GN=F6&apos;H1 OS=Arabidopsis thaliana (Mouse-ear cress) PE=1 SV=1	oxidoreductase [Ipomoea batatas]
GACN01004882.1	19.4302	8.25501	1.36912e-07	-1.21182	down	--	--	Molecular Function: calmodulin binding (GO:0005516);; Cellular Component: plastid (GO:0009536);; Biological Process: endoplasmic reticulum unfolded protein response (GO:0030968);; Biological Process: defense response by callose deposition (GO:0052542);;	--	--	--	Calmodulin binding protein-like	--	Calmodulin binding protein-like isoform 1 [Theobroma cacao]
GACN01006894.1	7.49585	16.768	0.00390278	1.17021	up	[R]	General function prediction only	Molecular Function: GTPase activity (GO:0003924);; Molecular Function: protein binding (GO:0005515);; Molecular Function: GTP binding (GO:0005525);; Cellular Component: nucleus (GO:0005634);; Cellular Component: Golgi apparatus (GO:0005794);; Cellular Component: cytosol (GO:0005829);; Biological Process: GTP catabolic process (GO:0006184);; Biological Process: mRNA export from nucleus (GO:0006406…	K07936|1e-160|vvi:100250818|hypothetical protein LOC100250818	[U]	Intracellular trafficking, secretion, and vesicular transport	Ras family;; Miro-like protein;; ADP-ribosylation factor family;; RNA helicase	GTP-binding nuclear protein Ran-3 GN=RAN3 OS=Arabidopsis thaliana (Mouse-ear cress) PE=1 SV=2	RAN GTPase 3 [Theobroma cacao]
GACN01042292.1	25.2375	73.1981	2.35706e-10	1.54742	up	--	--	Biological Process: cell communication (GO:0007154);; Biological Process: response to brassinosteroid (GO:0009741);; Biological Process: cellular metabolic process (GO:0044237);; Biological Process: single organism signaling (GO:0044700);; Biological Process: negative regulation of growth (GO:0045926);; Biological Process: organic substance metabolic process (GO:0071704);;	--	--	--	Rapid ALkalinization Factor (RALF)	Rapid alkalinization factor 23 (Precursor) GN=MGL6.2 OS=Arabidopsis thaliana (Mouse-ear cress) PE=1 SV=1	PREDICTED: uncharacterized protein LOC100775931 [Glycine max]
GACN01006982.1	85.4146	39.4965	0.00250928	-1.08642	down	--	--	Biological Process: amino acid transmembrane transport (GO:0003333);; Cellular Component: plasma membrane (GO:0005886);; Biological Process: N-terminal protein myristoylation (GO:0006499);; Biological Process: protein targeting to membrane (GO:0006612);; Biological Process: nucleotide transport (GO:0006862);; Biological Process: ER to Golgi vesicle-mediated transport (GO:0006888);; Biological Pro…	--	[E]	Amino acid transport and metabolism	Transmembrane amino acid transporter protein	Lysine histidine transporter 1 GN=LHT1 OS=Arabidopsis thaliana (Mouse-ear cress) PE=1 SV=1	PREDICTED: lysine histidine transporter 1-like [Solanum lycopersicum]
GACN01003959.1	39.5443	84.1367	2.29283e-08	1.10611	up	--	--	Cellular Component: endoplasmic reticulum (GO:0005783);; Biological Process: protein folding (GO:0006457);; Biological Process: ER-nucleus signaling pathway (GO:0006984);; Biological Process: response to heat (GO:0009408);; Cellular Component: chloroplast (GO:0009507);; Biological Process: pollen development (GO:0009555);; Biological Process: response to high light intensity (GO:0009644);; Biolog…	--	--	--	--	--	PREDICTED: uncharacterized protein LOC101254738 [Solanum lycopersicum]
GACN01026945.1	206.744	94.6485	5.31022e-09	-1.10655	down	--	--	--	--	--	--	--	--	conserved hypothetical protein [Ricinus communis]
GACN01039882.1	42.8035	15.524	2.23601e-06	-1.43315	down	--	--	Molecular Function: protein binding (GO:0005515);; Cellular Component: nucleus (GO:0005634);; Cellular Component: plasma membrane (GO:0005886);; Cellular Component: plastid (GO:0009536);; Biological Process: response to salt stress (GO:0009651);; Biological Process: cellular protein localization (GO:0034613);;	--	[R]	General function prediction only	Domain of unknown function	Ankyrin repeat-containing protein At3g12360 GN=At3g12360 OS=Arabidopsis thaliana (Mouse-ear cress) PE=2 SV=1	ankyrin repeat-containing protein, putative [Ricinus communis]
GACN01029344.1	10.3655	30.3704	0.00472604	1.54162	up	[O]	Posttranslational modification, protein turnover, chaperones	Molecular Function: ATP binding (GO:0005524);; Cellular Component: mitochondrion (GO:0005739);; Cellular Component: chloroplast stroma (GO:0009570);; Cellular Component: thylakoid (GO:0009579);; Biological Process: chloroplast organization (GO:0009658);; Biological Process: embryo development ending in seed dormancy (GO:0009793);; Cellular Component: chloroplast envelope (GO:0009941);; Cellular C…	--	[O]	Posttranslational modification, protein turnover, chaperones	TCP-1/cpn60 chaperonin family	RuBisCO large subunit-binding protein subunit alpha (Fragment) OS=Ricinus communis (Castor bean) PE=2 SV=1	hypothetical protein PRUPE_ppa003328mg [Prunus persica]
GACN01037296.1	32.491	14.2335	2.04756e-06	-1.16729	down	--	--	Cellular Component: mitochondrion (GO:0005739);; Biological Process: cellular response to sulfate starvation (GO:0009970);;	--	[R]	General function prediction only	Cholesterol-capturing domain	--	PREDICTED: uncharacterized protein LOC100257064 isoform 1 [Vitis vinifera]
GACN01031328.1	13.8463	41.0353	4.36586e-06	1.57049	up	--	--	Molecular Function: structural constituent of cell wall (GO:0005199);; Cellular Component: extracellular region (GO:0005576);; Cellular Component: plant-type cell wall (GO:0009505);; Cellular Component: plasmodesma (GO:0009506);;	--	--	--	--	Leucine-rich repeat extensin-like protein 4 (Precursor) GN=LRX4 OS=Arabidopsis thaliana (Mouse-ear cress) PE=1 SV=1	predicted protein [Populus trichocarpa]
GACN01001199.1	80.5008	26.6657	1.11022e-16	-1.57121	down	[R]	General function prediction only	Molecular Function: iron ion binding (GO:0005506);; Biological Process: response to stress (GO:0006950);; Biological Process: ethylene biosynthetic process (GO:0009693);; Molecular Function: 1-aminocyclopropane-1-carboxylate oxidase activity (GO:0009815);; Biological Process: fruit ripening (GO:0009835);; Molecular Function: oxidoreductase activity, acting on paired donors, with incorporation or …	K05933|1e-178|vvi:100256784|hypothetical protein LOC100256784	[QR]	--	2OG-Fe(II) oxygenase superfamily;; non-haem dioxygenase in morphine synthesis N-terminal	1-aminocyclopropane-1-carboxylate oxidase 3 GN=ACO3 OS=Petunia hybrida (Petunia) PE=3 SV=1	1-aminocyclopropapne-1-carboxylic acid oxidase [Helianthus annuus]
GACN01002273.1	45.0513	106.86	1.64335e-08	1.26088	up	[O]	Posttranslational modification, protein turnover, chaperones	--	--	[O]	Posttranslational modification, protein turnover, chaperones	DnaJ domain	Chaperone protein dnaJ 11, chloroplastic (Precursor) GN=T19K4.170 OS=Arabidopsis thaliana (Mouse-ear cress) PE=1 SV=2	PREDICTED: chaperone protein dnaJ 11, chloroplastic [Vitis vinifera]
GACN01015877.1	1.94643	12.3611	1.33227e-15	2.64821	up	[C]	Energy production and conversion	Cellular Component: extracellular region (GO:0005576);; Molecular Function: UDP-N-acetylmuramate dehydrogenase activity (GO:0008762);; Biological Process: cytokinin catabolic process (GO:0009823);; Molecular Function: cytokinin dehydrogenase activity (GO:0019139);; Molecular Function: flavin adenine dinucleotide binding (GO:0050660);; Biological Process: oxidation-reduction process (GO:0055114);;	K00279|0.0|pop:POPTR_819456|cytokinin oxidase (EC:1.5.99.12)	[C]	Energy production and conversion	Cytokinin dehydrogenase 1, FAD and cytokinin binding;; FAD binding domain	Cytokinin dehydrogenase 7 GN=F13M11.? OS=Arabidopsis thaliana (Mouse-ear cress) PE=1 SV=1	cytokinin oxidase [Populus trichocarpa]
GACN01041964.1	45.9099	104.055	8.40428e-12	1.19792	up	--	--	Cellular Component: extracellular region (GO:0005576);;	--	--	--	Phosphate-induced protein 1 conserved region	--	PREDICTED: uncharacterized protein LOC101252337 [Solanum lycopersicum]
GACN01027954.1	22.6436	9.50686	0.000841506	-1.22273	down	[RTKL]	--	Molecular Function: protein serine/threonine kinase activity (GO:0004674);; Molecular Function: ATP binding (GO:0005524);; Cellular Component: plasma membrane (GO:0005886);; Biological Process: systemic acquired resistance (GO:0009627);; Biological Process: salicylic acid biosynthetic process (GO:0009697);; Biological Process: salicylic acid mediated signaling pathway (GO:0009863);; Biological Pr…	--	[T]	Signal transduction mechanisms	Protein tyrosine kinase;; Protein kinase domain	Probable LRR receptor-like serine/threonine-protein kinase At1g56130 (Precursor) GN=At1g56130 OS=Arabidopsis thaliana (Mouse-ear cress) PE=1 SV=2	PREDICTED: probable LRR receptor-like serine/threonine-protein kinase At1g56130-like [Fragaria vesca subsp. vesca]
GACN01042640.1	35.8866	136.42	0	1.93992	up	[K]	Transcription	Molecular Function: sequence-specific DNA binding transcription factor activity (GO:0003700);; Molecular Function: transcription coactivator activity (GO:0003713);; Cellular Component: nucleolus (GO:0005730);; Biological Process: protein folding (GO:0006457);; Biological Process: response to heat (GO:0009408);; Biological Process: response to water deprivation (GO:0009414);; Biological Process: r…	K03627|3e-65|vvi:100249249|hypothetical protein LOC100249249	[K]	Transcription	Multiprotein bridging factor 1;; Helix-turn-helix	Multiprotein-bridging factor 1c GN=MBF1C OS=Arabidopsis thaliana (Mouse-ear cress) PE=1 SV=1	ethylene-responsive transciptional coactivator-like protein [Retama raetam]
GACN01038116.1	7.16606	24.8702	1.34337e-14	1.80505	up	[Q]	Secondary metabolites biosynthesis, transport and catabolism	Molecular Function: iron ion binding (GO:0005506);; Molecular Function: electron carrier activity (GO:0009055);; Biological Process: abscisic acid metabolic process (GO:0009687);; Biological Process: response to red light (GO:0010114);; Molecular Function: (+)-abscisic acid 8'-hydroxylase activity (GO:0010295);; Molecular Function: oxygen binding (GO:0019825);; Molecular Function: heme binding (G…	K09843|0.0|pop:POPTR_703119|CYP707A13	[QI]	--	Cytochrome P450	Abscisic acid 8&apos;-hydroxylase 4 GN=CYP707A4 OS=Arabidopsis thaliana (Mouse-ear cress) PE=2 SV=2	ABA 8-oxidase [Lactuca sativa]
GACN01009017.1	202.435	95.4005	7.18399e-06	-1.06324	down	--	--	Molecular Function: iron ion binding (GO:0005506);; Molecular Function: electron carrier activity (GO:0009055);; Molecular Function: heme binding (GO:0020037);; Molecular Function: flavonoid 3',5'-hydroxylase activity (GO:0033772);; Biological Process: oxidation-reduction process (GO:0055114);;	--	[Q]	Secondary metabolites biosynthesis, transport and catabolism	Cytochrome P450	Cytochrome P450 71A1 GN=CYP71A1 OS=Persea americana (Avocado) PE=1 SV=2	unknown [Lotus japonicus]
GACN01031817.1	23.2762	5.15126	2.41726e-07	-2.11546	down	[IQ]	--	Biological Process: metabolic process (GO:0008152);; Molecular Function: ligase activity (GO:0016874);;	--	[I]	Lipid transport and metabolism	AMP-binding enzyme	Probable acyl-activating enzyme 1, peroxisomal GN=F5M15.12 OS=Arabidopsis thaliana (Mouse-ear cress) PE=2 SV=1	PREDICTED: LOW QUALITY PROTEIN: medium-chain-fatty-acid--CoA ligase-like [Vitis vinifera]
GACN01033720.1	40.2609	12.7397	1.26759e-05	-1.62064	down	--	--	Biological Process: MAPK cascade (GO:0000165);; Biological Process: response to superoxide (GO:0000303);; Molecular Function: receptor signaling protein serine/threonine kinase activity (GO:0004702);; Molecular Function: ATP binding (GO:0005524);; Cellular Component: peroxisome (GO:0005777);; Cellular Component: plasma membrane (GO:0005886);; Biological Process: protein phosphorylation (GO:000646…	--	--	--	Protein tyrosine kinase;; Protein kinase domain	Probable LRR receptor-like serine/threonine-protein kinase RPK1 (Precursor) OS=Arabidopsis thaliana (Mouse-ear cress) PE=1 SV=1	receptor-like protein kinase 1 [Arabidopsis thaliana]
GACN01001029.1	43.428	11.7004	7.71155e-05	-1.83591	down	--	--	Cellular Component: cytosol (GO:0005829);; Biological Process: L-phenylalanine catabolic process (GO:0006559);; Biological Process: polyamine catabolic process (GO:0006598);; Biological Process: defense response (GO:0006952);; Biological Process: response to oxidative stress (GO:0006979);; Biological Process: response to wounding (GO:0009611);; Biological Process: cinnamic acid biosynthetic proce…	--	[Q]	Secondary metabolites biosynthesis, transport and catabolism	--	Phenylalanine ammonia-lyase GN=PAL OS=Helianthus annuus (Common sunflower) PE=2 SV=2	phenylalanine ammonia-lyase 4 [Cynara cardunculus var. scolymus]
GACN01002406.1	15.4025	6.21309	0.00435354	-1.27596	down	--	--	Cellular Component: cytoplasmic membrane-bounded vesicle (GO:0016023);;	--	--	--	--	Glycine-rich cell wall structural protein 1 (Precursor) GN=GRP-1 OS=Petunia hybrida (Petunia) PE=1 SV=1	uncharacterized protein [Arabidopsis thaliana]
GACN01029361.1	31.057	67.0221	5.87951e-10	1.12712	up	[EH]	--	Biological Process: sulfate assimilation (GO:0000103);; Molecular Function: phosphoadenylyl-sulfate reductase (thioredoxin) activity (GO:0004604);; Cellular Component: chloroplast thylakoid (GO:0009534);; Cellular Component: chloroplast stroma (GO:0009570);; Biological Process: indoleacetic acid biosynthetic process (GO:0009684);; Molecular Function: adenylyl-sulfate reductase activity (GO:000997…	--	[E]	Amino acid transport and metabolism	Phosphoadenosine phosphosulfate reductase family;; Thioredoxin	5&apos;-adenylylsulfate reductase 1, chloroplastic (Precursor) GN=F4H6.13 OS=Arabidopsis thaliana (Mouse-ear cress) PE=1 SV=2	PAPS-reductase-like protein [Catharanthus roseus]
GACN01014319.1	63.2771	30.2782	0.000100796	-1.04046	down	--	--	Biological Process: MAPK cascade (GO:0000165);; Biological Process: response to reactive oxygen species (GO:0000302);; Biological Process: protein targeting to membrane (GO:0006612);; Biological Process: response to cold (GO:0009409);; Biological Process: response to wounding (GO:0009611);; Biological Process: abscisic acid-activated signaling pathway (GO:0009738);; Biological Process: systemic a…	--	--	--	Late embryogenesis abundant protein	Late embryogenesis abundant protein Lea5 GN=LEA5 OS=Citrus sinensis (Sweet orange) PE=2 SV=1	late embryogenesis abundant protein 3L-1 [Camellia sinensis]
GACN01027653.1	21.5663	5.95282	0.00210476	-1.79185	down	--	--	Cellular Component: chloroplast (GO:0009507);; Biological Process: defense response to fungus (GO:0050832);;	--	--	--	--	--	PREDICTED: uncharacterized protein LOC100795681 [Glycine max]
GACN01030525.1	20.3374	52.4593	1.48583e-07	1.37864	up	--	--	Cellular Component: endoplasmic reticulum (GO:0005783);; Biological Process: protein folding (GO:0006457);; Biological Process: ER-nucleus signaling pathway (GO:0006984);; Biological Process: response to heat (GO:0009408);; Cellular Component: chloroplast (GO:0009507);; Biological Process: pollen development (GO:0009555);; Biological Process: response to high light intensity (GO:0009644);; Biolog…	--	--	--	--	--	Uncharacterized protein isoform 1 [Theobroma cacao]
GACN01038074.1	91.2828	30.5063	4.65695e-11	-1.55463	down	--	--	Molecular Function: isopentenyl-diphosphate delta-isomerase activity (GO:0004452);; Cellular Component: mitochondrion (GO:0005739);; Cellular Component: cytosol (GO:0005829);; Biological Process: isopentenyl diphosphate biosynthetic process (GO:0009240);; Cellular Component: chloroplast (GO:0009507);; Biological Process: flower development (GO:0009908);; Biological Process: photosynthesis (GO:001…	K01823|7e-22|sbi:SORBI_02g035700|hypothetical protein	[Q]	Secondary metabolites biosynthesis, transport and catabolism	--	Isopentenyl-diphosphate Delta-isomerase II GN=IPI2 OS=Camptotheca acuminata (Happy tree) PE=2 SV=1	isopentenyl pyrophosphate:dimethyllallyl pyrophosphate isomerase [Lactuca sativa]
GACN01030442.1	8.67363	24.4957	6.04747e-10	1.50937	up	[Q]	Secondary metabolites biosynthesis, transport and catabolism	Molecular Function: monooxygenase activity (GO:0004497);; Molecular Function: iron ion binding (GO:0005506);; Molecular Function: electron carrier activity (GO:0009055);; Cellular Component: integral component of membrane (GO:0016021);; Biological Process: brassinosteroid biosynthetic process (GO:0016132);; Molecular Function: oxidoreductase activity, acting on paired donors, with incorporation o…	--	[QI]	--	Cytochrome P450	Cytochrome P450 85A1 GN=CYP85A1 OS=Solanum lycopersicum (Tomato) PE=2 SV=1	unnamed protein product [Vitis vinifera]
GACN01029651.1	34.6477	5.59164	8.50542e-13	-2.56571	down	[G]	Carbohydrate transport and metabolism	Biological Process: phloem or xylem histogenesis (GO:0010087);; Biological Process: leaf vascular tissue pattern formation (GO:0010305);; Biological Process: cotyledon vascular tissue pattern formation (GO:0010588);; Biological Process: leaf development (GO:0048366);;	--	--	--	--	Glycine-rich cell wall structural protein 1.0 (Precursor) OS=Phaseolus vulgaris (Kidney bean) PE=2 SV=1	hypothetical protein PDIG_56360 [Penicillium digitatum PHI26]
GACN01006671.1	118.063	350.829	0	1.58922	up	[O]	Posttranslational modification, protein turnover, chaperones	Cellular Component: cytoplasm (GO:0005737);; Biological Process: response to stress (GO:0006950);;	K13993|1e-83|vvi:100254733|hypothetical protein LOC100254733	[O]	Posttranslational modification, protein turnover, chaperones	Hsp20/alpha crystallin family	18.5 kDa class I heat shock protein GN=HSP18.5-C OS=Glycine max (Soybean) PE=3 SV=1	18.6 kDa heat-shock protein [Helianthus annuus]
GACN01041054.1	31.314	10.1503	0.000197789	-1.58268	down	--	--	Molecular Function: protein kinase activity (GO:0004672);; Cellular Component: intracellular part (GO:0044424);;	--	[T]	Signal transduction mechanisms	--	Probable serine/threonine-protein kinase NAK GN=NAK OS=Arabidopsis thaliana (Mouse-ear cress) PE=2 SV=2	PREDICTED: protein kinase 2B, chloroplastic-like [Solanum lycopersicum]
GACN01037213.1	243.237	501.959	5.89705e-11	1.0637	up	--	--	--	--	[R]	General function prediction only	Kelch motif;; Kelch motif;; Galactose oxidase, central domain;; Galactose oxidase, central domain;; Kelch motif	F-box/kelch-repeat protein At1g80440 GN=At1g80440 OS=Arabidopsis thaliana (Mouse-ear cress) PE=2 SV=1	PREDICTED: F-box/kelch-repeat protein At1g80440 [Vitis vinifera]
GACN01027501.1	0.35919	11.4434	1.79654e-06	4.31276	up	--	--	Molecular Function: oxidoreductase activity (GO:0016491);;	K00279|1e-31|vvi:100242449|hypothetical protein LOC100242449	[C]	Energy production and conversion	FAD binding domain	Cytokinin dehydrogenase 3 (Precursor) GN=CKX3 OS=Arabidopsis thaliana (Mouse-ear cress) PE=1 SV=1	cytokinin oxidase/dehydrogenase-like, partial [Solanum lycopersicum]
GACN01039507.1	2.82696	21.2942	6.8856e-06	2.80252	up	--	--	Cellular Component: cytoplasm (GO:0005737);; Biological Process: response to stress (GO:0006950);;	--	[O]	Posttranslational modification, protein turnover, chaperones	Hsp20/alpha crystallin family	17.9 kDa class II heat shock protein GN=HSP17.9 OS=Helianthus annuus (Common sunflower) PE=2 SV=1	unnamed protein product [Vitis vinifera]
GACN01039996.1	73.9794	29.4843	8.20455e-13	-1.30595	down	--	--	Molecular Function: DNA binding (GO:0003677);;	--	--	--	WRKY DNA -binding domain	Probable WRKY transcription factor 70 GN=WRKY70 OS=Arabidopsis thaliana (Mouse-ear cress) PE=2 SV=1	elicitor-induced DNA-binding protein homolog [Matricaria chamomilla]
GACN01001724.1	69.0751	30.9628	4.8421e-05	-1.1332	down	[IQ]	--	Molecular Function: o-succinylbenzoate-CoA ligase activity (GO:0008756);; Cellular Component: plasmodesma (GO:0009506);; Cellular Component: chloroplast stroma (GO:0009570);; Biological Process: positive regulation of seed germination (GO:0010030);; Biological Process: response to nitrate (GO:0010167);; Biological Process: seed coat development (GO:0010214);; Biological Process: nitrate transport…	--	[I]	Lipid transport and metabolism	AMP-binding enzyme;; AMP-binding enzyme C-terminal domain	4-coumarate--CoA ligase-like 10 GN=T2J13.170 OS=Arabidopsis thaliana (Mouse-ear cress) PE=2 SV=1	4-hydroxycinnamoyl-CoA ligase 2 [Coffea arabica]
GACN01039046.1	14.2128	1.17004	0.000202497	-3.24907	down	[GEPR]	--	Molecular Function: inorganic phosphate transmembrane transporter activity (GO:0005315);; Molecular Function: sugar:hydrogen symporter activity (GO:0005351);; Cellular Component: extracellular region (GO:0005576);; Cellular Component: nucleus (GO:0005634);; Cellular Component: vacuole (GO:0005773);; Cellular Component: Golgi apparatus (GO:0005794);; Cellular Component: plasma membrane (GO:0005886…	--	[P]	Inorganic ion transport and metabolism	--	Probable inorganic phosphate transporter 1-7 GN=PHT1-7 OS=Arabidopsis thaliana (Mouse-ear cress) PE=2 SV=2	hypothetical protein M569_12534, partial [Genlisea aurea]
GACN01004486.1	161.891	66.9163	5.44009e-15	-1.25473	down	--	--	Molecular Function: iron ion binding (GO:0005506);; Molecular Function: electron carrier activity (GO:0009055);; Molecular Function: trans-cinnamate 4-monooxygenase activity (GO:0016710);; Molecular Function: heme binding (GO:0020037);; Biological Process: oxidation-reduction process (GO:0055114);;	K00487|0.0|rcu:RCOM_1164350|cinnamate 4-hydroxylase, putative (EC:1.14.13.11)	[Q]	Secondary metabolites biosynthesis, transport and catabolism	Cytochrome P450	Trans-cinnamate 4-monooxygenase GN=CYP73A1 OS=Helianthus tuberosus (Jerusalem artichoke) PE=1 SV=1	cytochrome P450 mono-oxygenase [Artemisia annua]
GACN01001113.1	44.1824	18.2561	4.14268e-05	-1.24795	down	--	--	Molecular Function: nucleotide binding (GO:0000166);;	--	--	--	TIR domain	TMV resistance protein N GN=N OS=Nicotiana glutinosa (Tobacco) PE=1 SV=1	tir-nbs-lrr resistance protein [Populus trichocarpa]
GACN01029465.1	31.4789	102.445	0	1.71762	up	[O]	Posttranslational modification, protein turnover, chaperones	Biological Process: response to stress (GO:0006950);;	--	[O]	Posttranslational modification, protein turnover, chaperones	Hsp20/alpha crystallin family	Heat shock 22 kDa protein, mitochondrial (Precursor) GN=HSP22 OS=Pisum sativum (Garden pea) PE=2 SV=1	Mitochondrion-localized small heat shock protein 23.6, putative isoform 1 [Theobroma cacao]
GACN01016941.1	91.4872	37.2414	1.82858e-09	-1.27398	down	[I]	Lipid transport and metabolism	Molecular Function: isopentenyl-diphosphate delta-isomerase activity (GO:0004452);; Cellular Component: mitochondrion (GO:0005739);; Cellular Component: cytosol (GO:0005829);; Biological Process: isopentenyl diphosphate biosynthetic process (GO:0009240);; Cellular Component: chloroplast (GO:0009507);; Biological Process: flower development (GO:0009908);; Biological Process: terpenoid biosynthetic…	K01823|4e-57|pop:POPTR_809590|isopentenyl-diphosphate delta-isomerase (EC:5.3.3.2)	[Q]	Secondary metabolites biosynthesis, transport and catabolism	NUDIX domain	Isopentenyl-diphosphate Delta-isomerase II GN=IPI2 OS=Clarkia xantiana (Gunsight clarkia) PE=3 SV=1	isopentenyl pyrophosphate:dimethyllallyl pyrophosphate isomerase [Tagetes erecta]
GACN01014026.1	715.555	351.98	2.92878e-10	-1.0046	down	[Q]	Secondary metabolites biosynthesis, transport and catabolism	Molecular Function: iron ion binding (GO:0005506);; Cellular Component: endoplasmic reticulum membrane (GO:0005789);; Molecular Function: electron carrier activity (GO:0009055);; Cellular Component: integral component of membrane (GO:0016021);; Biological Process: monoterpenoid biosynthetic process (GO:0016099);; Molecular Function: oxidoreductase activity, acting on paired donors, with incorpora…	--	[Q]	Secondary metabolites biosynthesis, transport and catabolism	Cytochrome P450	Geraniol 8-hydroxylase GN=CYP76B6 OS=Catharanthus roseus (Madagascar periwinkle) PE=1 SV=1	putative geraniol 10-hydroxylase, partial [Olea europaea]
GACN01015388.1	39.8437	80.5733	7.04228e-07	1.03282	up	[O]	Posttranslational modification, protein turnover, chaperones	Molecular Function: ATP binding (GO:0005524);; Cellular Component: mitochondrion (GO:0005739);; Cellular Component: chloroplast stroma (GO:0009570);; Cellular Component: thylakoid (GO:0009579);; Biological Process: chloroplast organization (GO:0009658);; Biological Process: embryo development ending in seed dormancy (GO:0009793);; Cellular Component: chloroplast envelope (GO:0009941);; Cellular C…	--	[O]	Posttranslational modification, protein turnover, chaperones	TCP-1/cpn60 chaperonin family;; Mannose-6-phosphate receptor	RuBisCO large subunit-binding protein subunit alpha, chloroplastic (Precursor) OS=Pisum sativum (Garden pea) PE=1 SV=2	putative rubisco subunit binding-protein alpha subunit [Trifolium pratense]
GACN01023420.1	93.8746	248.633	0	1.42259	up	[O]	Posttranslational modification, protein turnover, chaperones	--	--	[O]	Posttranslational modification, protein turnover, chaperones	DnaJ domain	Chaperone protein dnaJ 11, chloroplastic (Precursor) GN=T19K4.170 OS=Arabidopsis thaliana (Mouse-ear cress) PE=1 SV=2	PREDICTED: chaperone protein dnaJ 11, chloroplastic-like [Fragaria vesca subsp. vesca]
GACN01002330.1	20.5582	8.64211	9.97532e-08	-1.22698	down	[P]	Inorganic ion transport and metabolism	Molecular Function: carbonate dehydratase activity (GO:0004089);; Molecular Function: calcium-transporting ATPase activity (GO:0005388);; Molecular Function: calmodulin binding (GO:0005516);; Molecular Function: ATP binding (GO:0005524);; Cellular Component: endoplasmic reticulum membrane (GO:0005789);; Cellular Component: plasma membrane (GO:0005886);; Biological Process: protein targeting to me…	K01537|0.0|ath:AT4G37640|ACA2	[P]	Inorganic ion transport and metabolism	E1-E2 ATPase;; Ca2+-ATPase N terminal autoinhibitory domain;; Cation transporter/ATPase, N-terminus;; Putative hydrolase of sodium-potassium ATPase alpha subunit	Calcium-transporting ATPase 2, plasma membrane-type GN=ACA2 OS=Arabidopsis thaliana (Mouse-ear cress) PE=1 SV=1	calcium-transporting ATPase 2 [Arabidopsis thaliana]
GACN01043473.1	14.9663	57.1679	0	1.94706	up	[K]	Transcription	Molecular Function: DNA binding (GO:0003677);; Molecular Function: sequence-specific DNA binding transcription factor activity (GO:0003700);; Molecular Function: protein binding (GO:0005515);; Cellular Component: nucleus (GO:0005634);; Biological Process: protein folding (GO:0006457);; Biological Process: toxin catabolic process (GO:0009407);; Cellular Component: chloroplast (GO:0009507);; Biolog…	--	[K]	Transcription	HSF-type DNA-binding	Heat shock factor protein HSF30 GN=HSF30 OS=Solanum peruvianum (Peruvian tomato) PE=2 SV=1	hypothetical protein PRUPE_ppa007300mg [Prunus persica]
GACN01020271.1	42.1621	11.849	0.000685743	-1.77238	down	--	--	--	--	--	--	--	Classical arabinogalactan protein 4 (Precursor) GN=AGP4 OS=Arabidopsis thaliana (Mouse-ear cress) PE=1 SV=1	PREDICTED: uncharacterized protein LOC100252428 [Vitis vinifera]
GACN01012284.1	58.8655	119.364	2.54694e-06	1.03631	up	[O]	Posttranslational modification, protein turnover, chaperones	Molecular Function: metal ion binding (GO:0046872);;	--	[O]	Posttranslational modification, protein turnover, chaperones	Ring finger domain;; RING-H2 zinc finger;; Zinc finger, C3HC4 type (RING finger);; Zinc finger, C3HC4 type (RING finger);; Anaphase-promoting complex subunit 11 RING-H2 finger	RING-H2 finger protein ATL80 GN=ATL80 OS=Arabidopsis thaliana (Mouse-ear cress) PE=2 SV=1	PREDICTED: RING-H2 finger protein ATL80 [Vitis vinifera]
GACN01029977.1	5.59022	15.9301	0.00199609	1.50611	up	[O]	Posttranslational modification, protein turnover, chaperones	Molecular Function: ATP binding (GO:0005524);; Cellular Component: cell wall (GO:0005618);; Cellular Component: cytosol (GO:0005829);; Cellular Component: plasma membrane (GO:0005886);; Biological Process: protein folding (GO:0006457);; Biological Process: response to heat (GO:0009408);; Biological Process: response to high light intensity (GO:0009644);; Biological Process: defense response to ba…	K04079|1e-157|vvi:100265661|hypothetical protein LOC100265661	[O]	Posttranslational modification, protein turnover, chaperones	Hsp90 protein	Heat shock protein 82 (Fragment) GN=HSP82 OS=Nicotiana tabacum (Common tobacco) PE=1 SV=1	heat shock protein 83 [Beta vulgaris]
GACN01040394.1	49.3887	21.5724	3.67198e-08	-1.17295	down	--	--	Cellular Component: plastid (GO:0009536);;	--	--	--	--	--	PREDICTED: uncharacterized protein LOC100260289 [Vitis vinifera]
GACN01017847.1	17.6072	6.58987	0.000460585	-1.38327	down	--	--	Molecular Function: iron ion binding (GO:0005506);; Cellular Component: chloroplast thylakoid (GO:0009534);; Cellular Component: chloroplast stroma (GO:0009570);; Molecular Function: linoleate 13S-lipoxygenase activity (GO:0016165);; Biological Process: oxylipin biosynthetic process (GO:0031408);; Biological Process: oxidation-reduction process (GO:0055114);;	--	--	--	Lipoxygenase	Linoleate 13S-lipoxygenase 3-1, chloroplastic (Precursor) GN=LOX3.1 OS=Solanum tuberosum (Potato) PE=1 SV=1	lipoxygenase 1 [Tanacetum cinerariifolium]
GACN01002324.1	7.50505	22.0647	1.01926e-11	1.5679	up	[O]	Posttranslational modification, protein turnover, chaperones	Molecular Function: ATP binding (GO:0005524);; Biological Process: response to stress (GO:0006950);; Molecular Function: 2-alkenal reductase [NAD(P)] activity (GO:0032440);; Biological Process: oxidation-reduction process (GO:0055114);;	--	[O]	Posttranslational modification, protein turnover, chaperones	Hsp70 protein;; Hydantoinase/oxoprolinase	Heat shock cognate 70 kDa protein 2 GN=HSC-2 OS=Solanum lycopersicum (Tomato) PE=1 SV=1	predicted protein [Hordeum vulgare subsp. vulgare]
GACN01003076.1	20.6546	8.20801	0.000509484	-1.29993	down	--	--	--	--	[O]	Posttranslational modification, protein turnover, chaperones	--	--	Avr9/Cf-9 rapidly elicited protein 102, partial [Nicotiana tabacum]
GACN01025109.1	114.104	45.8166	3.40162e-11	-1.29452	down	--	--	Biological Process: metabolic process (GO:0008152);; Molecular Function: transferase activity, transferring hexosyl groups (GO:0016758);;	--	[GC]	--	UDP-glucoronosyl and UDP-glucosyl transferase	Anthocyanidin 3-O-glucosyltransferase 4 (Fragment) GN=GT4 OS=Manihot esculenta (Cassava) PE=2 SV=1	hypothetical protein VITISV_041695 [Vitis vinifera]
GACN01027449.1	76.0856	34.1106	0.000440227	-1.13143	down	[E]	Amino acid transport and metabolism	Cellular Component: nucleus (GO:0005634);; Cellular Component: mitochondrion (GO:0005739);; Biological Process: cysteine biosynthetic process from serine (GO:0006535);; Molecular Function: zinc ion binding (GO:0008270);; Molecular Function: serine O-acetyltransferase activity (GO:0009001);; Biological Process: response to cold (GO:0009409);; Cellular Component: chloroplast (GO:0009507);; Biologic…	K00640|1e-22|rcu:RCOM_0520780|Serine acetyltransferase 3, mitochondrial precursor, putative (EC:2.3.1.30)	[E]	Amino acid transport and metabolism	--	Serine acetyltransferase 3, mitochondrial (Precursor) GN=MJG19.6 OS=Arabidopsis thaliana (Mouse-ear cress) PE=1 SV=3	PREDICTED: serine acetyltransferase 3, mitochondrial-like [Glycine max]
GACN01021939.1	40.6498	13.0004	7.45882e-08	-1.61183	down	[U]	Intracellular trafficking, secretion, and vesicular transport	Biological Process: MAPK cascade (GO:0000165);; Biological Process: respiratory burst involved in defense response (GO:0002679);; Molecular Function: SNAP receptor activity (GO:0005484);; Cellular Component: trans-Golgi network (GO:0005802);; Cellular Component: plasma membrane (GO:0005886);; Biological Process: regulation of transcription, DNA-templated (GO:0006355);; Biological Process: nucleot…	--	[U]	Intracellular trafficking, secretion, and vesicular transport	SNARE domain	Syntaxin-121 GN=F26K24.11 OS=Arabidopsis thaliana (Mouse-ear cress) PE=1 SV=1	PREDICTED: syntaxin-121-like [Solanum lycopersicum]
GACN01002323.1	529.648	1214.86	3.44169e-15	1.21638	up	[O]	Posttranslational modification, protein turnover, chaperones	Molecular Function: ATP binding (GO:0005524);; Cellular Component: cell wall (GO:0005618);; Cellular Component: mitochondrion (GO:0005739);; Cellular Component: vacuolar membrane (GO:0005774);; Cellular Component: Golgi apparatus (GO:0005794);; Cellular Component: cytosol (GO:0005829);; Cellular Component: plasma membrane (GO:0005886);; Biological Process: protein folding (GO:0006457);; Biologica…	--	[O]	Posttranslational modification, protein turnover, chaperones	Hsp70 protein	Probable mediator of RNA polymerase II transcription subunit 37c GN=At3g12580 OS=Arabidopsis thaliana (Mouse-ear cress) PE=1 SV=1	high molecular weight heat shock protein [Malus domestica]
GACN01017778.1	302.017	148.093	4.71729e-07	-1.00762	down	--	--	Molecular Function: iron ion binding (GO:0005506);; Cellular Component: endoplasmic reticulum membrane (GO:0005789);; Molecular Function: electron carrier activity (GO:0009055);; Cellular Component: integral component of membrane (GO:0016021);; Biological Process: monoterpenoid biosynthetic process (GO:0016099);; Molecular Function: oxidoreductase activity, acting on paired donors, with incorpora…	--	[Q]	Secondary metabolites biosynthesis, transport and catabolism	Cytochrome P450	Geraniol 8-hydroxylase GN=CYP76B10 OS=Swertia mussotii (Felwort) PE=1 SV=1	RecName: Full=Geraniol 8-hydroxylase; AltName: Full=Cytochrome P450 76B10; AltName: Full=Geraniol 10-hydroxylase; Short=SmG10H
GACN01046316.1	2.7959	11.6004	0.00497827	2.00211	up	--	--	Molecular Function: phosphorelay response regulator activity (GO:0000156);; Biological Process: phosphorelay signal transduction system (GO:0000160);; Cellular Component: nucleus (GO:0005634);; Biological Process: regulation of transcription, DNA-templated (GO:0006355);; Biological Process: circadian rhythm (GO:0007623);; Cellular Component: plastid (GO:0009536);; Biological Process: cytokinin-ac…	K14492|8e-56|vvi:100253216|hypothetical protein LOC100253216	[K]	Transcription	Response regulator receiver domain	Two-component response regulator ARR9 GN=F24I3.120 OS=Arabidopsis thaliana (Mouse-ear cress) PE=1 SV=1	PREDICTED: two-component response regulator ARR9 [Vitis vinifera]
GACN01002274.1	112.911	238.923	5.17684e-08	1.0981	up	--	--	--	--	--	--	--	--	PREDICTED: chaperone protein dnaJ 11, chloroplastic-like [Glycine max]
GACN01001575.1	9.53169	32.0001	4.24549e-12	1.75564	up	[O]	Posttranslational modification, protein turnover, chaperones	Cellular Component: cytoplasm (GO:0005737);; Biological Process: response to stress (GO:0006950);;	--	[O]	Posttranslational modification, protein turnover, chaperones	Hsp20/alpha crystallin family	17.3 kDa class II heat shock protein OS=Solanum peruvianum (Peruvian tomato) PE=1 SV=1	PREDICTED: 17.9 kDa class II heat shock protein [Vitis vinifera]
GACN01029771.1	37.8051	125.04	0	1.7417	up	[O]	Posttranslational modification, protein turnover, chaperones	--	K13993|2e-86|pop:POPTR_769024|hypothetical protein	[O]	Posttranslational modification, protein turnover, chaperones	Hsp20/alpha crystallin family	25.3 kDa heat shock protein, chloroplastic (Precursor) GN=HSP25.3 OS=Arabidopsis thaliana (Mouse-ear cress) PE=2 SV=1	hypothetical protein PRUPE_ppa010762mg [Prunus persica]
GACN01035787.1	39.2702	18.031	6.28927e-05	-1.0991	down	--	--	--	--	--	--	WRKY DNA -binding domain	Probable WRKY transcription factor 31 GN=WRKY31 OS=Arabidopsis thaliana (Mouse-ear cress) PE=2 SV=1	predicted protein [Populus trichocarpa]
GACN01029716.1	15.1238	4.37708	0.000354107	-1.7351	down	--	--	Biological Process: RNA methylation (GO:0001510);; Molecular Function: structural constituent of ribosome (GO:0003735);; Cellular Component: nucleolus (GO:0005730);; Cellular Component: mitochondrion (GO:0005739);; Biological Process: translation (GO:0006412);; Cellular Component: cytosolic small ribosomal subunit (GO:0022627);;	K02983|9e-37|zma:100282946|gpm447	[JO]	--	Ribosomal protein S30	40S ribosomal protein S30 GN=RPS30C OS=Arabidopsis thaliana (Mouse-ear cress) PE=2 SV=3	PREDICTED: 40S ribosomal protein S30-like [Brachypodium distachyon]
GACN01032808.1	33.3208	12.0567	7.86334e-06	-1.43524	down	[O]	Posttranslational modification, protein turnover, chaperones	Molecular Function: ATP binding (GO:0005524);; Cellular Component: plasma membrane (GO:0005886);; Molecular Function: ATPase activity (GO:0016887);;	K13120|8e-61|vvi:100263357|hypothetical protein LOC100263357	[O]	Posttranslational modification, protein turnover, chaperones	ATPase family associated with various cellular activities (AAA)	ATP-dependent zinc metalloprotease FTSH 8, mitochondrial (Precursor) OS=Oryza sativa subsp. japonica (Rice) PE=2 SV=1	PREDICTED: uncharacterized protein LOC100778503 [Glycine max]
GACN01005379.1	12.3394	41.2711	2.69155e-07	1.74176	up	--	--	Molecular Function: metal ion binding (GO:0046872);; Biological Process: response to stimulus (GO:0050896);;	--	[O]	Posttranslational modification, protein turnover, chaperones	Ring finger domain;; RING-H2 zinc finger;; Zinc finger, C3HC4 type (RING finger);; Zinc finger, C3HC4 type (RING finger);; Anaphase-promoting complex subunit 11 RING-H2 finger	E3 ubiquitin-protein ligase RING1 GN=RING1 OS=Gossypium hirsutum (Upland cotton) PE=2 SV=1	PREDICTED: E3 ubiquitin-protein ligase RING1-like [Glycine max]
GACN01034398.1	59.1655	26.7701	0.00256011	-1.11689	down	--	--	Biological Process: response to stress (GO:0006950);; Biological Process: single-organism cellular process (GO:0044763);;	--	--	--	--	Glycine-rich protein A3 OS=Daucus carota (Carrot) PE=2 SV=1	predicted protein [Populus trichocarpa]
GACN01011667.1	98.9976	39.4476	7.86965e-08	-1.30284	down	[I]	Lipid transport and metabolism	Biological Process: unsaturated fatty acid biosynthetic process (GO:0006636);; Cellular Component: integral component of membrane (GO:0016021);; Molecular Function: oxidoreductase activity, acting on paired donors, with oxidation of a pair of donors resulting in the reduction of molecular oxygen to two molecules of water (GO:0016717);; Molecular Function: delta12-fatty acid dehydrogenase activity…	K10256|6e-59|vvi:100258789|hypothetical protein LOC100258789	--	--	--	Delta(12) fatty acid dehydrogenase OS=Crepis alpina PE=2 SV=2	delta12-fatty acid acetylenase [Helianthus annuus]
GACN01011938.1	82.6114	34.8011	1.75578e-09	-1.22528	down	--	--	Biological Process: MAPK cascade (GO:0000165);; Biological Process: response to molecule of bacterial origin (GO:0002237);; Biological Process: respiratory burst involved in defense response (GO:0002679);; Molecular Function: sequence-specific DNA binding transcription factor activity (GO:0003700);; Cellular Component: nucleus (GO:0005634);; Biological Process: regulation of transcription, DNA-te…	--	--	--	WRKY DNA -binding domain	Probable WRKY transcription factor 40 GN=WRKY40 OS=Arabidopsis thaliana (Mouse-ear cress) PE=1 SV=1	WRKY transcription factor [Artemisia annua]
GACN01022486.1	37.1808	85.0264	2.77482e-06	1.20696	up	--	--	--	--	--	--	--	--	UP-9A [Nicotiana tabacum]
GACN01026083.1	58.4493	23.1302	2.32923e-11	-1.31532	down	--	--	Molecular Function: phosphoprotein phosphatase activity (GO:0004721);; Biological Process: protein dephosphorylation (GO:0006470);;	--	--	--	--	Protein-tyrosine-phosphatase MKP1 GN=MKP1 OS=Arabidopsis thaliana (Mouse-ear cress) PE=1 SV=1	unnamed protein product [Vitis vinifera]
GACN01039450.1	58.376	24.9747	1.07733e-09	-1.20341	down	[O]	Posttranslational modification, protein turnover, chaperones	Biological Process: defense response, incompatible interaction (GO:0009814);; Biological Process: response to chitin (GO:0010200);; Biological Process: regulation of defense response (GO:0031347);; Biological Process: intracellular signal transduction (GO:0035556);; Biological Process: cellular metabolic process (GO:0044237);; Biological Process: single-organism metabolic process (GO:0044710);; B…	--	[O]	Posttranslational modification, protein turnover, chaperones	Ring finger domain;; RING-H2 zinc finger;; Zinc finger, C3HC4 type (RING finger);; Zinc finger, C3HC4 type (RING finger)	RING-H2 finger protein ATL2 GN=ATL2 OS=Arabidopsis thaliana (Mouse-ear cress) PE=2 SV=2	hypothetical protein PRUPE_ppa009161mg [Prunus persica]
GACN01010072.1	3.38483	28.0878	6.66567e-12	2.99096	up	[O]	Posttranslational modification, protein turnover, chaperones	Cellular Component: cytoplasm (GO:0005737);; Biological Process: response to stress (GO:0006950);;	--	[O]	Posttranslational modification, protein turnover, chaperones	Hsp20/alpha crystallin family	17.9 kDa class II heat shock protein GN=HSP17.9-D OS=Glycine max (Soybean) PE=3 SV=1	PREDICTED: 17.9 kDa class II heat shock protein-like [Vitis vinifera]
GACN01046270.1	73.2475	9.12944	5.55112e-16	-2.92573	down	--	--	Molecular Function: monooxygenase activity (GO:0004497);; Molecular Function: oxidoreductase activity, acting on paired donors, with incorporation or reduction of molecular oxygen (GO:0016705);; Molecular Function: metal ion binding (GO:0046872);;	--	[Q]	Secondary metabolites biosynthesis, transport and catabolism	--	Cytochrome P450 71B20 GN=CYP71B20 OS=Arabidopsis thaliana (Mouse-ear cress) PE=2 SV=1	flavonoid 3&apos; hydroxylase [Actinidia chinensis]
GACN01014574.1	9.07991	3.94181	0.00109248	-1.1757	down	[C]	Energy production and conversion	Cellular Component: mitochondrion (GO:0005739);; Cellular Component: vacuole (GO:0005773);; Cellular Component: plasma membrane (GO:0005886);; Biological Process: response to oxidative stress (GO:0006979);; Molecular Function: UDP-N-acetylmuramate dehydrogenase activity (GO:0008762);; Cellular Component: plant-type cell wall (GO:0009505);; Cellular Component: apoplast (GO:0048046);; Molecular Fun…	--	--	--	FAD binding domain;; Berberine and berberine like	Reticuline oxidase-like protein (Precursor) GN=At4g20830 OS=Arabidopsis thaliana (Mouse-ear cress) PE=1 SV=2	PREDICTED: reticuline oxidase-like protein-like [Vitis vinifera]
GACN01043749.1	28.1976	8.64486	0.00240925	-1.65146	down	--	--	Biological Process: MAPK cascade (GO:0000165);; Biological Process: respiratory burst involved in defense response (GO:0002679);; Molecular Function: sequence-specific DNA binding transcription factor activity (GO:0003700);; Biological Process: regulation of transcription, DNA-templated (GO:0006355);; Biological Process: protein targeting to membrane (GO:0006612);; Biological Process: membrane fu…	K13424|4e-43|rcu:RCOM_0664190|WRKY transcription factor, putative	--	--	WRKY DNA -binding domain	Probable WRKY transcription factor 33 GN=WRKY33 OS=Arabidopsis thaliana (Mouse-ear cress) PE=1 SV=2	WRKY3 [Nicotiana attenuata]
GACN01014105.1	15.7715	6.39377	0.00114517	-1.27112	down	[HI]	--	Molecular Function: 1-deoxy-D-xylulose-5-phosphate synthase activity (GO:0008661);; Biological Process: terpenoid biosynthetic process (GO:0016114);;	K01662|0.0|pop:POPTR_275397|hypothetical protein	[G]	Carbohydrate transport and metabolism	Transketolase, pyrimidine binding domain;; 1-deoxy-D-xylulose-5-phosphate synthase	Probable 1-deoxy-D-xylulose-5-phosphate synthase 2, chloroplastic (Precursor) OS=Oryza sativa subsp. japonica (Rice) PE=2 SV=1	1-deoxy-D-xylulose-5-phosphate synthase [Tagetes erecta]
GACN01001749.1	258.362	729.67	0	1.51648	up	[O]	Posttranslational modification, protein turnover, chaperones	Molecular Function: ATP binding (GO:0005524);; Cellular Component: cell wall (GO:0005618);; Cellular Component: cytosol (GO:0005829);; Cellular Component: plasma membrane (GO:0005886);; Biological Process: protein folding (GO:0006457);; Biological Process: response to heat (GO:0009408);; Biological Process: response to high light intensity (GO:0009644);; Biological Process: defense response to ba…	K04079|0.0|rcu:RCOM_1582180|heat shock protein, putative	[O]	Posttranslational modification, protein turnover, chaperones	Hsp90 protein;; Histidine kinase-, DNA gyrase B-, and HSP90-like ATPase;; Histidine kinase-, DNA gyrase B-, and HSP90-like ATPase	Heat shock protein 83 GN=HSP83A OS=Ipomoea nil (Japanese morning glory) PE=2 SV=1	RecName: Full=Heat shock protein 83
GACN01046662.1	30.2546	10.1191	7.857e-09	-1.55081	down	[HI]	--	Molecular Function: 1-deoxy-D-xylulose-5-phosphate synthase activity (GO:0008661);; Biological Process: thiamine biosynthetic process (GO:0009228);; Cellular Component: chloroplast (GO:0009507);; Biological Process: terpenoid biosynthetic process (GO:0016114);; Molecular Function: metal ion binding (GO:0046872);; Biological Process: 1-deoxy-D-xylulose 5-phosphate biosynthetic process (GO:0052865)…	K01662|1e-132|rcu:RCOM_0025610|1-deoxyxylulose-5-phosphate synthase, putative (EC:2.2.1.7)	[G]	Carbohydrate transport and metabolism	1-deoxy-D-xylulose-5-phosphate synthase;; Dehydrogenase E1 component;; Thiamine pyrophosphate enzyme, C-terminal TPP binding domain	Probable 1-deoxy-D-xylulose-5-phosphate synthase 2, chloroplastic (Precursor) OS=Oryza sativa subsp. japonica (Rice) PE=2 SV=1	1-deoxy-D-xylulose-5-phosphate synthase [Tagetes erecta]
GACN01015844.1	4.63396	9.61332	0.00430629	1.0645	up	--	--	Biological Process: polysaccharide biosynthetic process (GO:0000271);; Molecular Function: signal transducer activity (GO:0004871);; Biological Process: phototropism (GO:0009638);; Biological Process: plant-type cell wall organization (GO:0009664);; Biological Process: blue light signaling pathway (GO:0009785);; Biological Process: multidimensional cell growth (GO:0009825);; Biological Process: p…	--	--	--	NPH3 family	Root phototropism protein 3 GN=MSJ1.17 OS=Arabidopsis thaliana (Mouse-ear cress) PE=1 SV=2	PREDICTED: root phototropism protein 3 [Vitis vinifera]
GACN01021151.1	29.5463	8.91857	0.00388136	-1.67048	down	--	--	--	--	[TZ]	--	--	Formin-like protein 2 (Precursor) GN=FH2 OS=Arabidopsis thaliana (Mouse-ear cress) PE=3 SV=1	PREDICTED: uncharacterized protein At1g66480 [Vitis vinifera]
GACN01037971.1	125.607	58.1259	5.63641e-11	-1.09201	down	--	--	Cellular Component: cytoplasm (GO:0005737);; Biological Process: response to wounding (GO:0009611);; Biological Process: systemic acquired resistance (GO:0009627);; Biological Process: coumarin biosynthetic process (GO:0009805);; Biological Process: positive regulation of flavonoid biosynthetic process (GO:0009963);; Molecular Function: transferase activity, transferring acyl groups other than am…	--	--	--	Transferase family	Taxadien-5-alpha-ol O-acetyltransferase OS=Taxus wallichiana var. chinensis (Chinese yew) PE=2 SV=1	PREDICTED: 3&apos;-N-debenzoyl-2&apos;-deoxytaxol N-benzoyltransferase [Vitis vinifera]
GACN01012331.1	30.0124	7.68666	1.71585e-06	-1.91361	down	--	--	Biological Process: jasmonic acid mediated signaling pathway (GO:0009867);; Biological Process: defense response to fungus (GO:0050832);;	--	--	--	WRKY DNA -binding domain	Probable WRKY transcription factor 50 GN=WRKY50 OS=Arabidopsis thaliana (Mouse-ear cress) PE=2 SV=1	WRKY DNA-binding protein [Citrus unshiu]
GACN01003137.1	6.96235	1.33737	8.8752e-06	-2.29135	down	--	--	Cellular Component: early endosome (GO:0005769);; Cellular Component: plasma membrane (GO:0005886);; Biological Process: receptor-mediated endocytosis (GO:0006898);; Biological Process: protein transport (GO:0015031);; Cellular Component: integral component of membrane (GO:0016021);;	--	[U]	Intracellular trafficking, secretion, and vesicular transport	SCAMP family	Secretory carrier-associated membrane protein 1 OS=Oryza sativa subsp. japonica (Rice) PE=2 SV=1	PREDICTED: putative secretory carrier-associated membrane protein 1-like [Solanum lycopersicum]
GACN01033055.1	20.8053	8.17169	0.00517976	-1.31244	down	--	--	--	--	--	--	--	--	PREDICTED: uncharacterized protein LOC101245645 [Solanum lycopersicum]
GACN01039722.1	14.8577	38.3128	6.95674e-09	1.37966	up	[T]	Signal transduction mechanisms	Molecular Function: phosphorelay sensor kinase activity (GO:0000155);; Molecular Function: phosphorelay response regulator activity (GO:0000156);; Biological Process: phosphorelay signal transduction system (GO:0000160);; Molecular Function: phosphoprotein phosphatase activity (GO:0004721);; Molecular Function: osmosensor activity (GO:0005034);; Molecular Function: ATP binding (GO:0005524);; Cell…	K14489|4e-67|rcu:RCOM_1149450|histidine kinase 1, 2, 3 plant, putative (EC:2.7.13.3)	[T]	Signal transduction mechanisms	Response regulator receiver domain	Histidine kinase 4 GN=T23K3.2 OS=Arabidopsis thaliana (Mouse-ear cress) PE=1 SV=1	unnamed protein product [Vitis vinifera]
GACN01018625.1	18.7521	91.4915	0	2.29976	up	--	--	--	--	--	--	BAG domain;; IQ calmodulin-binding motif	BAG family molecular chaperone regulator 5, mitochondrial (Precursor) GN=BAG5 OS=Arabidopsis thaliana (Mouse-ear cress) PE=1 SV=1	Uncharacterized protein TCM_008586 [Theobroma cacao]
GACN01012556.1	22.3562	10.2597	0.00306383	-1.09684	down	--	--	Cellular Component: extracellular region (GO:0005576);; Biological Process: response to bacterium (GO:0009617);; Biological Process: systemic acquired resistance (GO:0009627);; Biological Process: salicylic acid biosynthetic process (GO:0009697);; Biological Process: negative regulation of defense response (GO:0031348);;	--	[S]	Function unknown	GRAM domain	C2 and GRAM domain-containing protein At5g50170 GN=At5g50170 OS=Arabidopsis thaliana (Mouse-ear cress) PE=2 SV=1	C2 domain-containing protein / GRAM domain-containing protein isoform 6, partial [Theobroma cacao]
GACN01012111.1	47.0639	20.7133	5.2956e-06	-1.16029	down	--	--	--	--	--	--	--	--	conserved hypothetical protein [Ricinus communis]
GACN01045279.1	81.5294	32.6226	9.79791e-10	-1.29857	down	[TZDR]	--	--	--	[T]	Signal transduction mechanisms	EF hand;; EF-hand domain;; EF-hand domain pair;; EF hand;; EF-hand domain pair	Probable calcium-binding protein CML45 GN=CML45 OS=Arabidopsis thaliana (Mouse-ear cress) PE=1 SV=1	hypothetical protein PRUPE_ppa011701mg [Prunus persica]
GACN01025777.1	30.6827	61.7439	2.56226e-05	1.02466	up	--	--	--	--	--	--	Protein of unknown function (DUF1005)	Extensin (Precursor) GN=HRGPNT3 OS=Nicotiana tabacum (Common tobacco) PE=2 SV=1	Gb:AAC34331.1 [Theobroma cacao]
GACN01016978.1	10.7504	39.8252	2.62247e-05	1.87399	up	--	--	Cellular Component: extracellular region (GO:0005576);; Cellular Component: Golgi apparatus (GO:0005794);; Cellular Component: cytosol (GO:0005829);; Cellular Component: plant-type cell wall (GO:0009505);; Biological Process: response to brassinosteroid (GO:0009741);; Biological Process: sterol biosynthetic process (GO:0016126);;	--	--	--	Phosphate-induced protein 1 conserved region	--	phi-1 [Nicotiana tabacum]
GACN01006085.1	27.3113	60.9183	2.14368e-05	1.17061	up	--	--	--	--	--	--	Wound-induced protein	--	hypothetical protein [Solanum tuberosum]
GACN01013289.1	22.8805	6.78092	1.11022e-16	-1.72893	down	--	--	Biological Process: signal transduction (GO:0007165);; Biological Process: defense response, incompatible interaction (GO:0009814);; Biological Process: response to organic substance (GO:0010033);; Biological Process: regulation of defense response (GO:0031347);; Biological Process: cellular metabolic process (GO:0044237);; Biological Process: response to oxygen-containing compound (GO:1901700);;	--	--	--	Calmodulin binding protein-like	--	hypothetical protein VITISV_019567 [Vitis vinifera]
GACN01013819.1	28.8808	12.6095	0.000106998	-1.16977	down	--	--	Biological Process: response to molecule of bacterial origin (GO:0002237);; Cellular Component: cytosol (GO:0005829);; Biological Process: exocytosis (GO:0006887);;	K07195|9e-82|vvi:100261660|hypothetical protein LOC100261660	[U]	Intracellular trafficking, secretion, and vesicular transport	--	--	PREDICTED: uncharacterized protein LOC101260888 isoform 1 [Solanum lycopersicum]
GACN01005142.1	2.7163	17.3077	0.002508	2.54139	up	--	--	Molecular Function: phosphorelay sensor kinase activity (GO:0000155);; Molecular Function: phosphorelay response regulator activity (GO:0000156);; Biological Process: phosphorelay signal transduction system (GO:0000160);; Molecular Function: phosphoprotein phosphatase activity (GO:0004721);; Molecular Function: osmosensor activity (GO:0005034);; Molecular Function: ATP binding (GO:0005524);; Cell…	K14489|2e-43|vvi:100254304|similar to cytokinin receptor 1	[T]	Signal transduction mechanisms	--	Histidine kinase 4 GN=T23K3.2 OS=Arabidopsis thaliana (Mouse-ear cress) PE=1 SV=1	PREDICTED: histidine kinase 4-like [Solanum lycopersicum]
GACN01016041.1	54.0656	135.096	8.65974e-15	1.33836	up	[F]	Nucleotide transport and metabolism	Molecular Function: adenine phosphoribosyltransferase activity (GO:0003999);; Cellular Component: cytosol (GO:0005829);; Biological Process: adenine salvage (GO:0006168);; Biological Process: nucleoside metabolic process (GO:0009116);;	K00759|1e-103|vvi:100264315|hypothetical protein LOC100264315	[F]	Nucleotide transport and metabolism	Phosphoribosyl transferase domain	Adenine phosphoribosyltransferase 1 GN=APT1 OS=Triticum aestivum (Wheat) PE=2 SV=1	Adenine phosphoribosyl transferase 4 [Theobroma cacao]
GACN01043054.1	52.0017	185.589	0	1.85192	up	--	--	--	--	[O]	Posttranslational modification, protein turnover, chaperones	Ring finger domain;; Zinc finger, C3HC4 type (RING finger);; Zinc finger, C3HC4 type (RING finger);; Zinc finger, C3HC4 type (RING finger)	E3 ubiquitin-protein ligase RING1-like GN=At3g19950 OS=Arabidopsis thaliana (Mouse-ear cress) PE=2 SV=1	PREDICTED: E3 ubiquitin-protein ligase RING1-like [Vitis vinifera]
GACN01042426.1	5.83594	14.6784	0.00177298	1.33445	up	--	--	Cellular Component: cytoplasm (GO:0005737);; Biological Process: heat acclimation (GO:0010286);;	--	--	--	GRAM domain	GEM-like protein 5 GN=At5g13200 OS=Arabidopsis thaliana (Mouse-ear cress) PE=1 SV=1	GRAM domain family protein [Theobroma cacao]
GACN01011497.1	15.9936	6.21089	1.44844e-05	-1.33586	down	[T]	Signal transduction mechanisms	Molecular Function: protein serine/threonine phosphatase activity (GO:0004722);; Cellular Component: plastid (GO:0009536);; Biological Process: response to wounding (GO:0009611);; Biological Process: abscisic acid-activated signaling pathway (GO:0009738);; Biological Process: defense response to fungus (GO:0050832);;	--	[T]	Signal transduction mechanisms	Protein phosphatase 2C;; Protein phosphatase 2C;; Stage II sporulation protein E (SpoIIE)	Probable protein phosphatase 2C 25 GN=At2g30020 OS=Arabidopsis thaliana (Mouse-ear cress) PE=1 SV=1	PREDICTED: probable protein phosphatase 2C 25-like [Solanum lycopersicum]
GACN01030883.1	30.9377	83.8239	4.45066e-12	1.45238	up	--	--	Molecular Function: structural constituent of cell wall (GO:0005199);; Molecular Function: protein binding (GO:0005515);; Cellular Component: plant-type cell wall (GO:0009505);; Cellular Component: plasmodesma (GO:0009506);; Cellular Component: cytoplasmic membrane-bounded vesicle (GO:0016023);;	--	--	--	--	Leucine-rich repeat extensin-like protein 3 (Precursor) GN=LRX3 OS=Arabidopsis thaliana (Mouse-ear cress) PE=1 SV=1	PREDICTED: leucine-rich repeat extensin-like protein 4-like [Solanum lycopersicum]
GACN01001030.1	181.467	64.039	2.30926e-14	-1.4799	down	[E]	Amino acid transport and metabolism	Biological Process: biosynthetic process (GO:0009058);; Molecular Function: ammonia-lyase activity (GO:0016841);;	--	[Q]	Secondary metabolites biosynthesis, transport and catabolism	Aromatic amino acid lyase	Phenylalanine ammonia-lyase (Fragment) GN=PAL OS=Vitis vinifera (Grape) PE=2 SV=1	phenylalanine ammonia-lyase, partial [Populus trichocarpa]
GACN01046042.1	93.8452	46.2499	9.77308e-09	-1.00122	down	[Q]	Secondary metabolites biosynthesis, transport and catabolism	Molecular Function: copper ion binding (GO:0005507);; Cellular Component: extracellular region (GO:0005576);; Molecular Function: L-ascorbate oxidase activity (GO:0008447);; Biological Process: systemic acquired resistance (GO:0009627);; Biological Process: salicylic acid biosynthetic process (GO:0009697);; Biological Process: sterol biosynthetic process (GO:0016126);; Biological Process: sphingo…	--	[Q]	Secondary metabolites biosynthesis, transport and catabolism	Multicopper oxidase;; Multicopper oxidase;; Multicopper oxidase	L-ascorbate oxidase (Precursor) OS=Cucumis sativus (Cucumber) PE=1 SV=1	ascorbate oxidase precursor [Solanum lycopersicum]
GACN01026724.1	6.33709	16.8524	4.13873e-06	1.41926	up	--	--	Cellular Component: nucleus (GO:0005634);; Cellular Component: plant-type cell wall (GO:0009505);;	--	--	--	Protein of unknown function (DUF1005)	Arabinogalactan protein 1 (Precursor) OS=Oryza sativa subsp. japonica (Rice) PE=1 SV=1	PREDICTED: uncharacterized protein LOC100245695 [Vitis vinifera]
GACN01017824.1	12.3263	28.8028	2.07487e-05	1.23626	up	[O]	Posttranslational modification, protein turnover, chaperones	Cellular Component: cytoplasm (GO:0005737);; Biological Process: response to stress (GO:0006950);;	K13993|2e-85|pop:POPTR_723183|hypothetical protein	[O]	Posttranslational modification, protein turnover, chaperones	Hsp20/alpha crystallin family	17.5 kDa class I heat shock protein GN=HSP17.5-E OS=Glycine max (Soybean) PE=3 SV=1	17.6 kDa heat-shock protein [Helianthus annuus]
GACN01042376.1	16.0247	5.20735	0.00647898	-1.56979	down	--	--	--	--	--	--	--	--	predicted protein [Populus trichocarpa]
GACN01046478.1	67.5274	21.442	1.11022e-16	-1.63127	down	[O]	Posttranslational modification, protein turnover, chaperones	Molecular Function: nucleotide binding (GO:0000166);;	K13120|1e-105|vvi:100263357|hypothetical protein LOC100263357	[O]	Posttranslational modification, protein turnover, chaperones	Domain associated at C-terminal with AAA;; ATPase family associated with various cellular activities (AAA);; AAA domain	--	PREDICTED: uncharacterized protein LOC100778503 [Glycine max]
GACN01046804.1	75.5744	30.7884	1.47368e-09	-1.27291	down	[IQ]	--	Cellular Component: mitochondrion (GO:0005739);; Cellular Component: cytosol (GO:0005829);; Molecular Function: o-succinylbenzoate-CoA ligase activity (GO:0008756);; Cellular Component: plasmodesma (GO:0009506);; Cellular Component: chloroplast stroma (GO:0009570);; Biological Process: positive regulation of seed germination (GO:0010030);; Biological Process: response to nitrate (GO:0010167);; Bi…	--	[I]	Lipid transport and metabolism	AMP-binding enzyme	4-coumarate--CoA ligase-like 10 GN=T2J13.170 OS=Arabidopsis thaliana (Mouse-ear cress) PE=2 SV=1	putative acyl-CoA synthetase [Capsicum annuum]
GACN01043850.1	70.3483	27.6244	0.000970994	-1.31562	down	--	--	Cellular Component: cytoplasm (GO:0005737);; Biological Process: L-phenylalanine catabolic process (GO:0006559);; Biological Process: cinnamic acid biosynthetic process (GO:0009800);; Molecular Function: phenylalanine ammonia-lyase activity (GO:0045548);;	K10775|3e-31|vvi:100233012|phenylalanine ammonia-lyase	[Q]	Secondary metabolites biosynthesis, transport and catabolism	Aromatic amino acid lyase	Phenylalanine ammonia-lyase GN=PAL OS=Helianthus annuus (Common sunflower) PE=2 SV=2	phenylalanine ammonia-lyase, partial [Artemisia absinthium]
GACN01046241.1	1.35694	13.9746	3.33067e-16	3.30037	up	[C]	Energy production and conversion	Molecular Function: UDP-N-acetylmuramate dehydrogenase activity (GO:0008762);; Biological Process: cytokinin metabolic process (GO:0009690);; Molecular Function: cytokinin dehydrogenase activity (GO:0019139);; Cellular Component: intracellular membrane-bounded organelle (GO:0043231);; Cellular Component: cytoplasmic part (GO:0044444);; Molecular Function: flavin adenine dinucleotide binding (GO:0…	K00279|0.0|vvi:100242449|hypothetical protein LOC100242449	[C]	Energy production and conversion	Cytokinin dehydrogenase 1, FAD and cytokinin binding;; FAD binding domain	Cytokinin dehydrogenase 3 (Precursor) GN=CKX3 OS=Arabidopsis thaliana (Mouse-ear cress) PE=1 SV=1	cytokinin oxidase [Petunia x hybrida]
GACN01037487.1	25.7778	12.3263	0.00596193	-1.03853	down	--	--	--	K14503|4e-89|vvi:100249673|hypothetical protein LOC100249673	--	--	Plant protein of unknown function (DUF822)	BES1/BZR1 homolog protein 2 GN=BEH2 OS=Arabidopsis thaliana (Mouse-ear cress) PE=1 SV=1	PREDICTED: BES1/BZR1 homolog protein 2-like [Vitis vinifera]
GACN01009679.1	17.9081	37.7012	0.000787669	1.08665	up	--	--	Molecular Function: nucleic acid binding (GO:0003676);; Molecular Function: protein kinase activity (GO:0004672);; Molecular Function: zinc ion binding (GO:0008270);; Biological Process: DNA integration (GO:0015074);; Biological Process: phosphorylation (GO:0016310);;	--	[R]	General function prediction only	gag-polypeptide of LTR copia-type	--	hypothetical protein VITISV_006046 [Vitis vinifera]
GACN01013048.1	55.7629	10.2555	1.66533e-15	-2.39521	down	--	--	Biological Process: acetyl-CoA metabolic process (GO:0006084);; Biological Process: regulation of meristem growth (GO:0010075);; Biological Process: sterol biosynthetic process (GO:0016126);; Biological Process: brassinosteroid biosynthetic process (GO:0016132);; Cellular Component: anchored component of membrane (GO:0031225);;	--	--	--	--	Classical arabinogalactan protein 9 (Precursor) GN=AGP9 OS=Arabidopsis thaliana (Mouse-ear cress) PE=1 SV=2	predicted protein [Populus trichocarpa]
GACN01023831.1	1.84732	7.71444	0.00165879	2.01741	up	[R]	General function prediction only	Molecular Function: iron ion binding (GO:0005506);; Molecular Function: transcription factor binding (GO:0008134);; Biological Process: gibberellin biosynthetic process (GO:0009686);; Biological Process: response to gibberellin (GO:0009739);; Biological Process: seed germination (GO:0009845);; Biological Process: response to red light (GO:0010114);; Molecular Function: gibberellin 3-beta-dioxygen…	K04124|1e-177|vvi:100265167|hypothetical protein LOC100265167	[QR]	--	2OG-Fe(II) oxygenase superfamily;; non-haem dioxygenase in morphine synthesis N-terminal	Gibberellin 3-beta-dioxygenase 2 GN=F5I6.9 OS=Arabidopsis thaliana (Mouse-ear cress) PE=1 SV=2	gibberelin 3beta-hydroxylase [Lactuca sativa]
GACN01016440.1	56.1446	26.8716	3.41427e-05	-1.04064	down	--	--	--	--	--	--	Leucine Rich repeats (2 copies);; Leucine rich repeat;; Leucine Rich Repeat;; Leucine rich repeat;; Leucine Rich repeat	Protein SUPPRESSOR OF npr1-1, CONSTITUTIVE 1 OS=Arabidopsis thaliana (Mouse-ear cress) PE=1 SV=3	TMV resistance protein N-like protein 6 [Vitis labrusca]
GACN01006799.1	10.3403	24.7981	9.02307e-08	1.27584	up	[O]	Posttranslational modification, protein turnover, chaperones	Biological Process: metabolic process (GO:0008152);; Molecular Function: amino acid binding (GO:0016597);;	--	--	--	ACT domain;; ACT domain;; ACT domain	--	PREDICTED: uncharacterized protein LOC100250497 [Vitis vinifera]
GACN01034181.1	1.43744	8.52005	0.00834175	2.43921	up	--	--	Biological Process: organelle organization (GO:0006996);; Biological Process: anatomical structure morphogenesis (GO:0009653);; Biological Process: epidermal cell differentiation (GO:0009913);; Molecular Function: oxidoreductase activity, acting on CH-OH group of donors (GO:0016614);; Biological Process: cell development (GO:0048468);;	--	--	--	--	Reticuline oxidase-like protein (Precursor) GN=At4g20830 OS=Arabidopsis thaliana (Mouse-ear cress) PE=1 SV=2	FAD-binding Berberine family protein [Theobroma cacao]
GACN01039604.1	14.2193	52.8745	0	1.90694	up	[T]	Signal transduction mechanisms	Biological Process: signal transduction (GO:0007165);; Biological Process: response to red or far red light (GO:0009639);; Biological Process: cellular metabolic process (GO:0044237);;	K14492|1e-92|rcu:RCOM_0699760|two-component sensor protein histidine protein kinase, putative	[K]	Transcription	Response regulator receiver domain	Two-component response regulator ARR4 GN=T10O24.8 OS=Arabidopsis thaliana (Mouse-ear cress) PE=1 SV=1	two-component sensor protein histidine protein kinase, putative [Ricinus communis]
GACN01022216.1	49.4314	16.5167	2.01091e-05	-1.5448	down	--	--	Biological Process: respiratory burst involved in defense response (GO:0002679);; Biological Process: response to water deprivation (GO:0009414);; Biological Process: ethylene biosynthetic process (GO:0009693);; Biological Process: abscisic acid-activated signaling pathway (GO:0009738);; Biological Process: ethylene-activated signaling pathway (GO:0009873);; Biological Process: response to chitin…	--	--	--	--	F-box protein At2g27310 GN=At2g27310 OS=Arabidopsis thaliana (Mouse-ear cress) PE=2 SV=1	conserved hypothetical protein [Ricinus communis]
GACN01026679.1	33.1649	12.6474	1.80736e-05	-1.36108	down	[TZDR]	--	Biological Process: amino acid import (GO:0043090);;	K13448|2e-65|pop:POPTR_655240|hypothetical protein	[T]	Signal transduction mechanisms	EF-hand domain pair;; EF-hand domain pair;; EF hand;; EF-hand domain;; EF hand	Probable calcium-binding protein CML41 GN=CML41 OS=Arabidopsis thaliana (Mouse-ear cress) PE=2 SV=2	predicted protein [Populus trichocarpa]
GACN01029988.1	31.1796	79.0878	0	1.36073	up	[O]	Posttranslational modification, protein turnover, chaperones	Molecular Function: protein binding (GO:0005515);; Molecular Function: ATP binding (GO:0005524);; Biological Process: ATP catabolic process (GO:0006200);; Biological Process: protein folding (GO:0006457);; Cellular Component: chloroplast stroma (GO:0009570);; Biological Process: response to high light intensity (GO:0009644);; Cellular Component: chloroplast envelope (GO:0009941);; Biological Proc…	--	[O]	Posttranslational modification, protein turnover, chaperones	AAA domain (Cdc48 subfamily);; ATPase family associated with various cellular activities (AAA);; C-terminal, D2-small domain, of ClpB protein;; Clp amino terminal domain;; AAA domain (dynein-related subfamily);; AAA ATPase domain;; AAA domain;; Sigma-54 interaction domain;; AAA domain;; AAA domain;; AAA domain;; IstB-like ATP binding protein;; Archaeal ATPase;; RNA helicase;; Zeta toxin;; NACHT d…	Chaperone protein ClpB1 GN=F1O17.2 OS=Arabidopsis thaliana (Mouse-ear cress) PE=1 SV=2	heat shock protein 101 [Vitis vinifera]
