# Supplementary material for: Transcriptome analysis reveals the regulation of brassinosteroids on petal growth in Gerbera hybrida
Source: PeerJ. 2017 May 31;5:e3382. doi: 10.7717/peerj.3382 (PMC5455292; doi:10.7717/peerj.3382)
Supplement: Supplemental Information 3 [file peerj-05-3382-s003.xls]

## Sheet: T04_vs_T05.annotation
Supplemental Table S3. Differentially expressed genes after 10 h of BL treatment.
#ID	H 10	B 10	FDR	log2FC	regulated	COG_class	COG_class_annotation	GO_annotation	KEGG_annotation	KOG_class	KOG_class_annotation	Pfam_annotation	Swissprot_annotation	nr_annotation
GACN01011971.1	35.0872	157.477	0	2.12918	up	[O]	Posttranslational modification, protein turnover, chaperones	Molecular Function: glutathione transferase activity (GO:0004364);; Molecular Function: lactoylglutathione lyase activity (GO:0004462);; Cellular Component: plasma membrane (GO:0005886);; Biological Process: response to oxidative stress (GO:0006979);; Biological Process: response to cold (GO:0009409);; Cellular Component: chloroplast stroma (GO:0009570);; Biological Process: response to herbicide…	--	[O]	Posttranslational modification, protein turnover, chaperones	Glutathione S-transferase, N-terminal domain;; Glutathione S-transferase, N-terminal domain;; Glutathione S-transferase, C-terminal domain;; Glutathione S-transferase, C-terminal domain;; Glutathione S-transferase, N-terminal domain	Probable glutathione S-transferase OS=Nicotiana tabacum (Common tobacco) PE=2 SV=1	glutathione S-transferase [Cichorium intybus x Cichorium endivia]
GACN01043280.1	27.1744	11.4059	9.18033e-05	-1.27474	down	--	--	Cellular Component: extracellular region (GO:0005576);; Biological Process: glucuronoxylan metabolic process (GO:0010413);; Biological Process: xylan biosynthetic process (GO:0045492);; Biological Process: response to other organism (GO:0051707);;	--	--	--	Thaumatin family	Thaumatin-like protein (Precursor) GN=At1g18250 OS=Arabidopsis thaliana (Mouse-ear cress) PE=2 SV=2	Pathogenesis-related thaumatin superfamily protein [Theobroma cacao]
GACN01001272.1	20.919	52.498	0.00127711	1.28178	up	[RTKL]	--	Molecular Function: calmodulin-dependent protein kinase activity (GO:0004683);; Molecular Function: protein binding (GO:0005515);; Molecular Function: ATP binding (GO:0005524);; Cellular Component: plasma membrane (GO:0005886);; Biological Process: protein phosphorylation (GO:0006468);; Biological Process: multicellular organismal development (GO:0007275);; Biological Process: response to water d…	--	[T]	Signal transduction mechanisms	Protein kinase domain;; Protein tyrosine kinase	CBL-interacting serine/threonine-protein kinase 6 GN=At4g30960 OS=Arabidopsis thaliana (Mouse-ear cress) PE=1 SV=1	CBL-interacting protein kinase 6 [Nicotiana benthamiana]
GACN01006255.1	1.02682	19.2747	0	4.01604	up	[GC]	--	Biological Process: metabolic process (GO:0008152);; Molecular Function: transferase activity, transferring hexosyl groups (GO:0016758);;	--	[GC]	--	UDP-glucoronosyl and UDP-glucosyl transferase	Cyanidin-3-O-glucoside 2-O-glucuronosyltransferase GN=UGAT OS=Bellis perennis (Daisy) PE=1 SV=1	putative glucosyltransferase, partial [Aralia elata]
GACN01040824.1	0.427842	11.0141	0.000602447	3.80564	up	--	--	Biological Process: metabolic process (GO:0008152);; Molecular Function: limonoid glucosyltransferase activity (GO:0050645);;	--	[GC]	--	--	Limonoid UDP-glucosyltransferase OS=Citrus unshiu (Satsuma mandarin) PE=2 SV=1	UDP-glucosyltransferase, putative [Ricinus communis]
GACN01020214.1	6.70333	27.5627	8.14694e-05	1.95743	up	--	--	Biological Process: metabolic process (GO:0008152);; Molecular Function: transferase activity, transferring hexosyl groups (GO:0016758);;	--	[GC]	--	--	Limonoid UDP-glucosyltransferase OS=Citrus unshiu (Satsuma mandarin) PE=2 SV=1	limonoid UDP glucosyltransferase, partial [Citrus australasica]
GACN01003270.1	713.902	359.021	2.71739e-07	-1.02346	down	[C]	Energy production and conversion	Molecular Function: oxidoreductase activity, acting on CH-OH group of donors (GO:0016614);;	--	--	--	FAD binding domain;; Berberine and berberine like	Tetrahydrocannabinolic acid synthase (Precursor) OS=Cannabis sativa (Hemp) PE=1 SV=1	carbohydrate oxidase [Helianthus annuus]
GACN01021238.1	10.8592	107.838	0	3.24451	up	[R]	General function prediction only	Cellular Component: cytosol (GO:0005829);; Biological Process: response to salt stress (GO:0009651);; Molecular Function: oxidoreductase activity (GO:0016491);; Biological Process: oxidation-reduction process (GO:0055114);;	--	[R]	General function prediction only	Aldo/keto reductase family	Methylecgonone reductase OS=Erythroxylum coca (Coca plant) PE=1 SV=1	unknown [Glycine max]
GACN01017914.1	219.598	524.621	4.16245e-12	1.22423	up	[Q]	Secondary metabolites biosynthesis, transport and catabolism	Molecular Function: oxidoreductase activity (GO:0016491);; Molecular Function: metal ion binding (GO:0046872);;	--	[QI]	--	Cytochrome P450	Secologanin synthase GN=CYP72A1 OS=Catharanthus roseus (Madagascar periwinkle) PE=2 SV=1	cytochrome P450 [Helianthus annuus]
GACN01039458.1	4.27696	9.44918	0.0091721	1.10181	up	[Q]	Secondary metabolites biosynthesis, transport and catabolism	Molecular Function: oxidoreductase activity, acting on paired donors, with incorporation or reduction of molecular oxygen, NAD(P)H as one donor, and incorporation of one atom of oxygen (GO:0016709);; Biological Process: single-organism metabolic process (GO:0044710);; Molecular Function: metal ion binding (GO:0046872);;	--	[Q]	Secondary metabolites biosynthesis, transport and catabolism	Cytochrome P450	Cytochrome P450 82G1 GN=CYP82G1 OS=Arabidopsis thaliana (Mouse-ear cress) PE=1 SV=1	cytochrome P450, putative [Ricinus communis]
GACN01023193.1	10.1001	3.37446	2.35277e-05	-1.59284	down	--	--	Biological Process: response to molecule of bacterial origin (GO:0002237);; Cellular Component: plasma membrane (GO:0005886);; Biological Process: signal transduction (GO:0007165);; Biological Process: metabolic process (GO:0008152);; Cellular Component: plant-type cell wall (GO:0009505);; Biological Process: stomatal complex morphogenesis (GO:0010103);; Cellular Component: cytoplasmic membrane-b…	--	[R]	General function prediction only	Leucine Rich repeats (2 copies);; Leucine rich repeat;; Leucine Rich Repeat;; Leucine Rich repeat;; Leucine rich repeat	Protein TOO MANY MOUTHS (Precursor) GN=F18B13.16 OS=Arabidopsis thaliana (Mouse-ear cress) PE=2 SV=1	PREDICTED: LRR receptor-like serine/threonine-protein kinase ERECTA-like [Vitis vinifera]
GACN01027915.1	6.02659	24.9956	0.000534611	1.96001	up	[IQ]	--	Molecular Function: o-succinylbenzoate-CoA ligase activity (GO:0008756);; Cellular Component: plasmodesma (GO:0009506);; Cellular Component: chloroplast stroma (GO:0009570);; Biological Process: positive regulation of seed germination (GO:0010030);; Biological Process: response to nitrate (GO:0010167);; Biological Process: seed coat development (GO:0010214);; Biological Process: nitrate transport…	--	[I]	Lipid transport and metabolism	AMP-binding enzyme C-terminal domain	4-coumarate--CoA ligase-like 10 GN=T2J13.170 OS=Arabidopsis thaliana (Mouse-ear cress) PE=2 SV=1	PREDICTED: 4-coumarate--CoA ligase-like 10-like [Fragaria vesca subsp. vesca]
GACN01040588.1	12.5415	4.39625	7.70699e-10	-1.53652	down	--	--	Molecular Function: inorganic anion exchanger activity (GO:0005452);; Cellular Component: endosome (GO:0005768);; Cellular Component: vacuole (GO:0005773);; Cellular Component: integral component of membrane (GO:0016021);; Cellular Component: lateral plasma membrane (GO:0016328);; Biological Process: borate transmembrane transport (GO:0035445);; Cellular Component: columella (GO:0043674);; Molecu…	--	[P]	Inorganic ion transport and metabolism	HCO3- transporter family	Boron transporter 1 GN=BOR1 OS=Arabidopsis thaliana (Mouse-ear cress) PE=1 SV=1	boron transporter [Cichorium intybus]
GACN01006153.1	9.6709	25.9335	0.000885018	1.37393	up	--	--	--	--	[O]	Posttranslational modification, protein turnover, chaperones	Ring finger domain;; Zinc finger, C3HC4 type (RING finger);; RING-H2 zinc finger;; Zinc finger, C3HC4 type (RING finger);; Zinc finger, C3HC4 type (RING finger)	RING-H2 zinc finger protein RHA4a GN=RHA4A OS=Arabidopsis thaliana (Mouse-ear cress) PE=2 SV=1	PREDICTED: RING-H2 finger protein ATL18-like [Cicer arietinum]
GACN01029105.1	234.386	104.94	5.8485e-11	-1.19074	down	--	--	Cellular Component: nucleus (GO:0005634);; Cellular Component: cytoplasm (GO:0005737);; Biological Process: double fertilization forming a zygote and endosperm (GO:0009567);; Molecular Function: anthranilate N-benzoyltransferase activity (GO:0047672);;	--	--	--	Transferase family	Omega-hydroxypalmitate O-feruloyl transferase GN=MEE6.11 OS=Arabidopsis thaliana (Mouse-ear cress) PE=1 SV=1	PREDICTED: omega-hydroxypalmitate O-feruloyl transferase [Vitis vinifera]
GACN01020392.1	8.41912	47.2177	6.66134e-16	2.42703	up	--	--	Molecular Function: glucuronyl-galactosyl-proteoglycan 4-alpha-N-acetylglucosaminyltransferase activity (GO:0001888);; Cellular Component: intrinsic component of endoplasmic reticulum membrane (GO:0031227);;	--	[GMW]	--	--	--	transferase, transferring glycosyl groups, putative [Ricinus communis]
GACN01007969.1	3.67155	0.884098	0.00342699	-2.00722	down	[GER]	--	Biological Process: polysaccharide biosynthetic process (GO:0000271);; Cellular Component: plasma membrane (GO:0005886);; Biological Process: water transport (GO:0006833);; Biological Process: pattern specification process (GO:0007389);; Biological Process: regulation of cell size (GO:0008361);; Biological Process: response to salt stress (GO:0009651);; Cellular Component: plant-type vacuole memb…	--	--	--	EamA-like transporter family	Protein WALLS ARE THIN 1 GN=WAT1 OS=Arabidopsis thaliana (Mouse-ear cress) PE=1 SV=1	PREDICTED: auxin-induced protein 5NG4-like [Solanum lycopersicum]
GACN01031810.1	4.20354	21.5425	0.0014798	2.22091	up	--	--	Biological Process: metabolic process (GO:0008152);; Molecular Function: transferase activity, transferring hexosyl groups (GO:0016758);;	--	[GC]	--	UDP-glucoronosyl and UDP-glucosyl transferase	UDP-glycosyltransferase 71B1 GN=UGT71B1 OS=Arabidopsis thaliana (Mouse-ear cress) PE=2 SV=1	UDP-glycosyltransferase 71E1 [Stevia rebaudiana]
GACN01015430.1	11.3893	45.6516	1.29385e-12	1.95497	up	[TZDR]	--	Molecular Function: calcium ion binding (GO:0005509);; Cellular Component: extracellular region (GO:0005576);; Cellular Component: cell wall (GO:0005618);; Cellular Component: cytosol (GO:0005829);; Biological Process: proteolysis (GO:0006508);; Molecular Function: cysteine-type peptidase activity (GO:0008234);; Biological Process: gibberellin biosynthetic process (GO:0009686);; Biological Proces…	--	[T]	Signal transduction mechanisms	EF hand;; EF-hand domain pair;; EF hand;; EF-hand domain;; EF-hand domain pair	Calmodulin-like protein 4 GN=CML4 OS=Arabidopsis thaliana (Mouse-ear cress) PE=2 SV=1	PREDICTED: calmodulin-like [Vitis vinifera]
GACN01041793.1	27.5208	13.3379	0.000165838	-1.07233	down	--	--	Molecular Function: peroxidase activity (GO:0004601);; Biological Process: polyamine catabolic process (GO:0006598);; Biological Process: response to oxidative stress (GO:0006979);; Biological Process: phenylpropanoid metabolic process (GO:0009698);; Biological Process: response to nitrate (GO:0010167);; Biological Process: nitrate transport (GO:0015706);; Molecular Function: heme binding (GO:002…	K00430|1e-159|vvi:100261264|hypothetical protein LOC100261264	--	--	Peroxidase	Peroxidase 47 (Precursor) GN=F17M5.180 OS=Arabidopsis thaliana (Mouse-ear cress) PE=2 SV=2	peroxidase 2 [Rubia cordifolia]
GACN01031073.1	38.4011	168.489	0	2.09926	up	[R]	General function prediction only	Molecular Function: zinc ion binding (GO:0008270);; Biological Process: response to bacterium (GO:0009617);; Biological Process: plant-type hypersensitive response (GO:0009626);; Biological Process: lignin biosynthetic process (GO:0009809);; Molecular Function: aryl-alcohol dehydrogenase (NAD+) activity (GO:0018456);; Molecular Function: cinnamyl-alcohol dehydrogenase activity (GO:0045551);; Mole…	--	[Q]	Secondary metabolites biosynthesis, transport and catabolism	Alcohol dehydrogenase GroES-like domain;; Zinc-binding dehydrogenase;; D-isomer specific 2-hydroxyacid dehydrogenase, NAD binding domain	8-hydroxygeraniol dehydrogenase GN=10HGO OS=Catharanthus roseus (Madagascar periwinkle) PE=1 SV=1	10-hydroxygeraniol oxidoreductase [Codonopsis lanceolata]
GACN01008884.1	2.03613	29.1972	0	3.75064	up	--	--	Molecular Function: transferase activity, transferring glycosyl groups (GO:0016757);;	--	[GC]	--	--	Cyanidin-3-O-glucoside 2-O-glucuronosyltransferase GN=UGAT OS=Bellis perennis (Daisy) PE=1 SV=1	PREDICTED: cyanidin-3-O-glucoside 2-O-glucuronosyltransferase-like [Solanum lycopersicum]
GACN01044660.1	2.79918	9.96291	0.000350782	1.76034	up	--	--	--	--	--	--	--	F-box protein At4g18380 GN=At4g18380 OS=Arabidopsis thaliana (Mouse-ear cress) PE=2 SV=1	PREDICTED: F-box protein At4g18380 [Vitis vinifera]
GACN01031751.1	30.5298	13.6856	0.00527338	-1.1777	down	--	--	Biological Process: histone peptidyl-prolyl isomerization (GO:0000412);; Molecular Function: peptidyl-prolyl cis-trans isomerase activity (GO:0003755);; Molecular Function: FK506 binding (GO:0005528);; Cellular Component: nucleolus (GO:0005730);; Biological Process: protein folding (GO:0006457);; Cellular Component: chloroplast (GO:0009507);; Cellular Component: membrane (GO:0016020);;	--	[O]	Posttranslational modification, protein turnover, chaperones	FKBP-type peptidyl-prolyl cis-trans isomerase	Peptidyl-prolyl cis-trans isomerase FKBP16-1, chloroplastic (Precursor) GN=FKBP16-1 OS=Arabidopsis thaliana (Mouse-ear cress) PE=2 SV=1	predicted protein [Populus trichocarpa]
GACN01014758.1	33.3974	15.244	0.000723961	-1.15525	down	--	--	Cellular Component: membrane (GO:0016020);; Molecular Function: pectate lyase activity (GO:0030570);;	K01728|7e-28|vvi:100251082|hypothetical protein LOC100251082	--	--	--	Probable pectate lyase 15 (Precursor) GN=At4g13710 OS=Arabidopsis thaliana (Mouse-ear cress) PE=2 SV=1	PREDICTED: probable pectate lyase 15 [Vitis vinifera]
GACN01042351.1	15.8461	40.8066	1.39618e-10	1.32985	up	[GEPR]	--	Molecular Function: galactose transmembrane transporter activity (GO:0005354);; Molecular Function: glucose transmembrane transporter activity (GO:0005355);; Molecular Function: myo-inositol transmembrane transporter activity (GO:0005365);; Cellular Component: plasma membrane (GO:0005886);; Molecular Function: D-xylose transmembrane transporter activity (GO:0015148);; Molecular Function: glycerol…	--	[R]	General function prediction only	Sugar (and other) transporter;; Major Facilitator Superfamily	Polyol transporter 5 GN=PLT5 OS=Arabidopsis thaliana (Mouse-ear cress) PE=1 SV=2	mannitol transporter [Artemisia annua]
GACN01000873.1	1.34379	5.52539	0.00589183	1.93329	up	[G]	Carbohydrate transport and metabolism	Molecular Function: hydrolase activity, hydrolyzing O-glycosyl compounds (GO:0004553);; Cellular Component: cell wall (GO:0005618);; Biological Process: cellular glucan metabolic process (GO:0006073);; Molecular Function: xyloglucan:xyloglucosyl transferase activity (GO:0016762);; Cellular Component: apoplast (GO:0048046);;	K14504|1e-170|rcu:RCOM_1630040|hypothetical protein	--	--	Glycosyl hydrolases family 16;; Xyloglucan endo-transglycosylase (XET) C-terminus	Probable xyloglucan endotransglucosylase/hydrolase protein 23 (Precursor) GN=F14M19.90 OS=Arabidopsis thaliana (Mouse-ear cress) PE=2 SV=1	PREDICTED: probable xyloglucan endotransglucosylase/hydrolase protein 23-like [Glycine max]
GACN01012584.1	19.3707	7.59394	6.99987e-06	-1.37279	down	--	--	Cellular Component: extracellular region (GO:0005576);; Biological Process: syncytium formation (GO:0006949);; Cellular Component: plant-type cell wall (GO:0009505);; Biological Process: plant-type cell wall organization (GO:0009664);; Biological Process: response to red light (GO:0010114);; Biological Process: regulation of stomatal movement (GO:0010119);; Cellular Component: membrane (GO:001602…	--	--	--	Pollen allergen;; Rare lipoprotein A (RlpA)-like double-psi beta-barrel	Expansin-A15 (Precursor) GN=T17M13.26 OS=Arabidopsis thaliana (Mouse-ear cress) PE=2 SV=2	hypothetical protein PRUPE_ppa010443mg [Prunus persica]
GACN01024984.1	6.87513	61.5615	0	3.08372	up	[R]	General function prediction only	Molecular Function: 6'-deoxychalcone synthase activity (GO:0033808);; Molecular Function: L-glucuronate reductase activity (GO:0047939);; Biological Process: oxidation-reduction process (GO:0055114);;	--	[R]	General function prediction only	Aldo/keto reductase family	Probable NAD(P)H-dependent oxidoreductase 2 OS=Oryza sativa subsp. japonica (Rice) PE=2 SV=1	PREDICTED: probable NAD(P)H-dependent oxidoreductase 1 [Vitis vinifera]
GACN01016010.1	51.1764	25.2178	5.67207e-05	-1.04956	down	[Q]	Secondary metabolites biosynthesis, transport and catabolism	Molecular Function: copper ion binding (GO:0005507);; Molecular Function: L-ascorbate oxidase activity (GO:0008447);; Cellular Component: plant-type cell wall (GO:0009505);; Cellular Component: membrane (GO:0016020);; Cellular Component: apoplast (GO:0048046);; Biological Process: oxidation-reduction process (GO:0055114);;	--	[Q]	Secondary metabolites biosynthesis, transport and catabolism	Multicopper oxidase;; Multicopper oxidase	L-ascorbate oxidase homolog (Precursor) OS=Nicotiana tabacum (Common tobacco) PE=1 SV=1	SKU5 similar 5 isoform 3 [Theobroma cacao]
GACN01031017.1	48.6595	103.912	5.30362e-08	1.06192	up	[K]	Transcription	Molecular Function: nucleic acid binding (GO:0003676);; Molecular Function: helicase activity (GO:0004386);; Molecular Function: endoribonuclease activity, producing 5'-phosphomonoesters (GO:0016891);;	K11592|0.0|rcu:RCOM_1077610|ATP binding protein, putative (EC:3.1.26.3)	[A]	RNA processing and modification	Ribonuclease III domain;; Ribonuclease-III-like;; PAZ domain;; Double-stranded RNA binding motif	Endoribonuclease Dicer homolog 2 GN=At3g03300 OS=Arabidopsis thaliana (Mouse-ear cress) PE=1 SV=2	PREDICTED: endoribonuclease Dicer homolog 2-like [Fragaria vesca subsp. vesca]
GACN01023034.1	66.6069	33.8833	0.00026607	-1.00361	down	--	--	Cellular Component: cell wall (GO:0005618);; Biological Process: cellular glucan metabolic process (GO:0006073);; Molecular Function: xyloglucan:xyloglucosyl transferase activity (GO:0016762);; Molecular Function: xyloglucan-specific endo-beta-1,4-glucanase activity (GO:0033946);; Cellular Component: apoplast (GO:0048046);;	--	--	--	Glycosyl hydrolases family 16;; Xyloglucan endo-transglycosylase (XET) C-terminus	Probable xyloglucan endotransglucosylase/hydrolase protein 6 (Precursor) GN=MPA24.8 OS=Arabidopsis thaliana (Mouse-ear cress) PE=2 SV=2	xyloglucan endotransglucosylase/hydrolase [Dahlia pinnata]
GACN01041501.1	37.0689	96.9042	3.49062e-09	1.34992	up	--	--	Cellular Component: vacuolar membrane (GO:0005774);; Cellular Component: plasma membrane (GO:0005886);; Biological Process: drug transmembrane transport (GO:0006855);; Biological Process: fruit ripening (GO:0009835);; Molecular Function: drug transmembrane transporter activity (GO:0015238);; Molecular Function: antiporter activity (GO:0015297);;	--	[R]	General function prediction only	--	Protein TRANSPARENT TESTA 12 GN=F17J16_80 OS=Arabidopsis thaliana (Mouse-ear cress) PE=2 SV=1	hypothetical protein PRUPE_ppa005018mg [Prunus persica]
GACN01021852.1	153.513	661.102	0	2.07226	up	[G]	Carbohydrate transport and metabolism	Biological Process: carbohydrate metabolic process (GO:0005975);; Cellular Component: plant-type cell wall (GO:0009505);; Biological Process: seed coat development (GO:0010214);; Molecular Function: alpha-N-arabinofuranosidase activity (GO:0046556);; Biological Process: response to arsenic-containing substance (GO:0046685);; Cellular Component: apoplast (GO:0048046);;	--	--	--	--	Beta-D-xylosidase 1 (Precursor) GN=K7J8.3 OS=Arabidopsis thaliana (Mouse-ear cress) PE=1 SV=1	Periplasmic beta-glucosidase precursor, putative [Ricinus communis]
GACN01000929.1	10.8792	43.3438	2.58449e-12	1.94599	up	--	--	Molecular Function: transferase activity, transferring glycosyl groups (GO:0016757);;	--	[GC]	--	--	Putative UDP-glucose flavonoid 3-O-glucosyltransferase 3 GN=GT3 OS=Fragaria ananassa (Strawberry) PE=2 SV=1	UDP-glycosyltransferase 71E1 [Stevia rebaudiana]
GACN01040109.1	19.4947	7.24751	5.12935e-06	-1.44717	down	--	--	Molecular Function: binding (GO:0005488);;	--	--	--	WRKY DNA -binding domain	Probable WRKY transcription factor 70 GN=WRKY70 OS=Arabidopsis thaliana (Mouse-ear cress) PE=2 SV=1	WRKY DNA-binding protein 70, putative isoform 1 [Theobroma cacao]
GACN01003182.1	19.817	42.1886	0.000426691	1.05329	up	[IQR]	--	Molecular Function: 3-oxoacyl-[acyl-carrier-protein] reductase (NADPH) activity (GO:0004316);; Cellular Component: peroxisome (GO:0005777);; Cellular Component: membrane (GO:0016020);; Biological Process: response to cadmium ion (GO:0046686);; Biological Process: oxidation-reduction process (GO:0055114);;	--	[R]	General function prediction only	Enoyl-(Acyl carrier protein) reductase;; short chain dehydrogenase	3-oxoacyl-[acyl-carrier-protein] reductase, chloroplastic (Precursor) GN=CLKR27 OS=Cuphea lanceolata (Cigar flower) PE=2 SV=1	hypothetical protein PRUPE_ppa009414mg [Prunus persica]
GACN01028856.1	389.526	165.582	5.94413e-13	-1.26586	down	--	--	Biological Process: metabolic process (GO:0008152);; Molecular Function: oxidoreductase activity (GO:0016491);;	--	--	--	Common central domain of tyrosinase;; Protein of unknown function (DUF_B2219);; Polyphenol oxidase middle domain	Polyphenol oxidase II, chloroplastic (Precursor) GN=co-2 OS=Ipomoea batatas (Sweet potato) PE=2 SV=2	polyphenol oxidase precursor (chloroplast) [Taraxacum officinale]
GACN01007425.1	15.7129	38.6746	7.33498e-09	1.26429	up	[E]	Amino acid transport and metabolism	Molecular Function: aldo-keto reductase (NADP) activity (GO:0004033);; Molecular Function: glutamate dehydrogenase (NAD+) activity (GO:0004352);; Molecular Function: glutamate dehydrogenase [NAD(P)+] activity (GO:0004353);; Molecular Function: copper ion binding (GO:0005507);; Molecular Function: ATP binding (GO:0005524);; Cellular Component: mitochondrion (GO:0005739);; Cellular Component: vacuo…	K00261|0.0|pop:POPTR_575509|glutamate dehydrogenase (NAD(P)+) (EC:1.4.1.3)	[E]	Amino acid transport and metabolism	Glutamate/Leucine/Phenylalanine/Valine dehydrogenase;; Glu/Leu/Phe/Val dehydrogenase, dimerisation domain	Glutamate dehydrogenase A GN=GDHA OS=Nicotiana plumbaginifolia (Leadwort-leaved tobacco) PE=2 SV=1	predicted protein [Populus trichocarpa]
GACN01030561.1	6.89011	0.993697	8.25007e-13	-2.7637	down	--	--	Molecular Function: oxidoreductase activity (GO:0016491);;	--	--	--	Glyoxal oxidase N-terminus;; Domain of unknown function (DUF1929);; Galactose oxidase, central domain	--	Glyoxal oxidase-related protein [Theobroma cacao]
GACN01044829.1	17.1758	4.57124	4.31792e-08	-1.91545	down	--	--	--	--	--	--	HAD superfamily, subfamily IIIB (Acid phosphatase)	Acid phosphatase 1 (Precursor) GN=APS1 OS=Solanum lycopersicum (Tomato) PE=2 SV=1	PREDICTED: acid phosphatase 1-like [Solanum lycopersicum]
GACN01028985.1	179.909	75.6704	5.90972e-13	-1.2808	down	--	--	Molecular Function: enzyme inhibitor activity (GO:0004857);; Cellular Component: cytoplasm (GO:0005737);; Cellular Component: plasma membrane (GO:0005886);; Cellular Component: plant-type cell wall (GO:0009505);; Biological Process: response to nematode (GO:0009624);; Molecular Function: pectinesterase activity (GO:0030599);; Biological Process: cell wall modification (GO:0042545);; Biological Pr…	K01051|0.0|pop:POPTR_553829|hypothetical protein	--	--	Pectinesterase;; Plant invertase/pectin methylesterase inhibitor	Pectinesterase 3 (Precursor) OS=Citrus sinensis (Sweet orange) PE=1 SV=1	predicted protein [Populus trichocarpa]
GACN01028851.1	49.3285	16.5524	1.80966e-14	-1.60283	down	[MG]	--	Biological Process: anthocyanin-containing compound biosynthetic process (GO:0009718);; Biological Process: cellular metabolic process (GO:0044237);; Molecular Function: dihydrokaempferol 4-reductase activity (GO:0045552);; Molecular Function: coenzyme binding (GO:0050662);; Biological Process: oxidation-reduction process (GO:0055114);;	K13082|1e-179|vvi:100233141|DFR, dfr1	[V]	Defense mechanisms	NAD dependent epimerase/dehydratase family;; 3-beta hydroxysteroid dehydrogenase/isomerase family;; NADH(P)-binding;; Male sterility protein;; NmrA-like family;; short chain dehydrogenase;; KR domain	Dihydroflavonol-4-reductase GN=DFR OS=Gerbera hybrida (Daisy) PE=2 SV=1	RecName: Full=Dihydroflavonol-4-reductase; Short=DFR; AltName: Full=Dihydrokaempferol 4-reductase
GACN01007815.1	383.399	1073.19	0	1.45288	up	[O]	Posttranslational modification, protein turnover, chaperones	Biological Process: response to stress (GO:0006950);; Biological Process: response to organic substance (GO:0010033);; Molecular Function: transferase activity (GO:0016740);; Biological Process: primary metabolic process (GO:0044238);; Biological Process: cellular catabolic process (GO:0044248);; Biological Process: single-organism metabolic process (GO:0044710);; Biological Process: organic subs…	--	[O]	Posttranslational modification, protein turnover, chaperones	Glutathione S-transferase, N-terminal domain;; Glutathione S-transferase, N-terminal domain;; Glutathione S-transferase, N-terminal domain;; Glutathione S-transferase, C-terminal domain;; Glutathione S-transferase, C-terminal domain	Probable glutathione S-transferase GN=HSP26-A OS=Glycine max (Soybean) PE=2 SV=1	PREDICTED: probable glutathione S-transferase-like [Fragaria vesca subsp. vesca]
GACN01005141.1	12.1996	27.1198	0.00639997	1.11096	up	--	--	Molecular Function: phosphorelay sensor kinase activity (GO:0000155);; Molecular Function: phosphorelay response regulator activity (GO:0000156);; Biological Process: phosphorelay signal transduction system (GO:0000160);; Molecular Function: phosphoprotein phosphatase activity (GO:0004721);; Molecular Function: osmosensor activity (GO:0005034);; Molecular Function: ATP binding (GO:0005524);; Biol…	K14489|1e-105|rcu:RCOM_1149450|histidine kinase 1, 2, 3 plant, putative (EC:2.7.13.3)	[T]	Signal transduction mechanisms	CHASE domain	Histidine kinase 4 GN=T23K3.2 OS=Arabidopsis thaliana (Mouse-ear cress) PE=1 SV=1	CHASE domain containing histidine kinase protein isoform 1 [Theobroma cacao]
GACN01025473.1	7.96126	42.6979	2.8064e-11	2.35172	up	--	--	Molecular Function: iron ion binding (GO:0005506);; Cellular Component: cytoplasm (GO:0005737);; Biological Process: syncytium formation (GO:0006949);; Biological Process: inositol catabolic process (GO:0019310);; Biological Process: L-ascorbic acid biosynthetic process (GO:0019853);; Molecular Function: inositol oxygenase activity (GO:0050113);; Biological Process: oxidation-reduction process (G…	K00469|5e-58|pop:POPTR_418574|hypothetical protein	[R]	General function prediction only	Family of unknown function (DUF706)	Probable inositol oxygenase OS=Oryza sativa subsp. japonica (Rice) PE=2 SV=1	hypothetical protein PRUPE_ppa008804mg [Prunus persica]
GACN01026124.1	19.4852	43.68	0.000885272	1.12514	up	--	--	--	--	--	--	--	--	PREDICTED: uncharacterized protein LOC101255221 [Solanum lycopersicum]
GACN01040124.1	14.4393	39.9433	0.00133353	1.41572	up	[R]	General function prediction only	Molecular Function: GTPase activity (GO:0003924);; Molecular Function: GTP binding (GO:0005525);; Cellular Component: nucleus (GO:0005634);; Biological Process: GTP catabolic process (GO:0006184);; Biological Process: intracellular protein transport (GO:0006886);; Biological Process: nucleocytoplasmic transport (GO:0006913);; Biological Process: small GTPase mediated signal transduction (GO:00072…	K07936|1e-72|vvi:100250818|hypothetical protein LOC100250818	[U]	Intracellular trafficking, secretion, and vesicular transport	Ras family;; Miro-like protein;; ADP-ribosylation factor family	GTP-binding nuclear protein Ran1B (Fragment) GN=RAN1B OS=Lotus japonicus (Lotus corniculatus var. japonicus) PE=2 SV=1	GTP binding/GTPase/protein binding protein, partial [Lepidium appelianum]
GACN01016350.1	2.20047	0.347106	0.00471819	-2.51283	down	--	--	Molecular Function: transferase activity (GO:0016740);;	--	--	--	Transferase family	Anthocyanin 5-aromatic acyltransferase OS=Gentiana triflora (Clustered gentian) PE=1 SV=1	PREDICTED: anthocyanin 5-aromatic acyltransferase-like [Vitis vinifera]
GACN01023967.1	7.58356	21.6071	0.00271133	1.45417	up	[E]	Amino acid transport and metabolism	Molecular Function: prephenate dehydrogenase (NADP+) activity (GO:0004665);; Cellular Component: mitochondrion (GO:0005739);; Biological Process: tyrosine biosynthetic process (GO:0006571);; Molecular Function: prephenate dehydrogenase activity (GO:0008977);; Biological Process: oxidation-reduction process (GO:0055114);;	--	[E]	Amino acid transport and metabolism	Prephenate dehydrogenase	Arogenate dehydrogenase 1, chloroplastic (Precursor) GN=TYRAAT1 OS=Arabidopsis thaliana (Mouse-ear cress) PE=1 SV=1	PREDICTED: arogenate dehydrogenase 1, chloroplastic [Vitis vinifera]
GACN01041796.1	26.4355	9.45193	5.5922e-05	-1.49799	down	--	--	--	--	--	--	--	--	Uncharacterized protein TCM_038540 [Theobroma cacao]
GACN01025910.1	4.09648	25.166	1.46722e-06	2.49692	up	--	--	Cellular Component: cytoplasm (GO:0005737);; Biological Process: syncytium formation (GO:0006949);; Biological Process: cellular metabolic process (GO:0044237);; Biological Process: small molecule metabolic process (GO:0044281);; Biological Process: single-organism carbohydrate metabolic process (GO:0044723);; Molecular Function: inositol oxygenase activity (GO:0050113);;	K00469|4e-27|vvi:100254212|hypothetical protein LOC100254212	[R]	General function prediction only	--	Inositol oxygenase 2 GN=MIOX2 OS=Arabidopsis thaliana (Mouse-ear cress) PE=2 SV=2	myo-inositol oxygenase [Eucalyptus grandis]
GACN01000175.1	63.0951	27.3594	5.93695e-06	-1.23144	down	--	--	--	K08235|2e-07|ath:AT4G37800|xyloglucan:xyloglucosyl transferase, putative / xyloglucan endotransglycosylase, putative / endo-xyloglucan transferase, putative	--	--	--	Probable xyloglucan endotransglucosylase/hydrolase protein 7 (Precursor) GN=T28I19.80 OS=Arabidopsis thaliana (Mouse-ear cress) PE=2 SV=2	xyloglucan endotransglucosylase/hydrolase [Dahlia pinnata]
GACN01032936.1	2.91628	11.7305	0.000539932	1.92004	up	--	--	Molecular Function: magnesium ion binding (GO:0000287);; Molecular Function: terpene synthase activity (GO:0010333);; Biological Process: terpenoid biosynthetic process (GO:0016114);; Molecular Function: epi-cedrol synthase activity (GO:0052682);;	--	--	--	Terpene synthase family, metal binding domain	Beta-caryophyllene synthase GN=QHS1 OS=Artemisia annua (Sweet wormwood) PE=1 SV=1	RecName: Full=Beta-caryophyllene synthase
GACN01007423.1	19.0125	54.8078	3.99245e-05	1.479	up	[E]	Amino acid transport and metabolism	Molecular Function: aldo-keto reductase (NADP) activity (GO:0004033);; Molecular Function: glutamate dehydrogenase (NAD+) activity (GO:0004352);; Molecular Function: glutamate dehydrogenase [NAD(P)+] activity (GO:0004353);; Molecular Function: copper ion binding (GO:0005507);; Molecular Function: ATP binding (GO:0005524);; Cellular Component: mitochondrion (GO:0005739);; Cellular Component: vacuo…	K00261|1e-59|pop:POPTR_828764|glutamate dehydrogenase (NAD(P)+) (EC:1.4.1.3)	[E]	Amino acid transport and metabolism	Glu/Leu/Phe/Val dehydrogenase, dimerisation domain	Glutamate dehydrogenase A GN=GDHA OS=Nicotiana plumbaginifolia (Leadwort-leaved tobacco) PE=2 SV=1	predicted protein [Populus trichocarpa]
GACN01023959.1	9.58984	24.9161	0.00178845	1.32905	up	[P]	Inorganic ion transport and metabolism	Cellular Component: plasma membrane (GO:0005886);; Cellular Component: plant-type vacuole membrane (GO:0009705);; Molecular Function: nitrate transmembrane transporter activity (GO:0015112);; Biological Process: nitrate transport (GO:0015706);; Cellular Component: integral component of membrane (GO:0016021);; Biological Process: transmembrane transport (GO:0055085);;	--	--	--	--	High affinity nitrate transporter 2.7 GN=NRT2.7 OS=Arabidopsis thaliana (Mouse-ear cress) PE=2 SV=1	PREDICTED: high affinity nitrate transporter 2.7-like [Fragaria vesca subsp. vesca]
GACN01031640.1	3.42273	14.0736	0.00589183	1.93329	up	[K]	Transcription	Molecular Function: sequence-specific DNA binding transcription factor activity (GO:0003700);; Cellular Component: nucleus (GO:0005634);; Biological Process: regulation of transcription, DNA-templated (GO:0006355);; Biological Process: protein folding (GO:0006457);; Biological Process: response to heat (GO:0009408);; Biological Process: response to high light intensity (GO:0009644);; Biological P…	--	[K]	Transcription	HSF-type DNA-binding	Heat stress transcription factor A-7a GN=F4F15.20 OS=Arabidopsis thaliana (Mouse-ear cress) PE=2 SV=1	PREDICTED: heat stress transcription factor A-6b [Vitis vinifera]
GACN01022550.1	10.011	3.47857	0.00867798	-1.52368	down	--	--	--	--	--	--	--	Protein E6 GN=E6 OS=Gossypium hirsutum (Upland cotton) PE=2 SV=1	TED3 [Zinnia elegans]
GACN01014539.1	14.7141	59.473	0	1.97892	up	[V]	Defense mechanisms	Molecular Function: ATP binding (GO:0005524);; Biological Process: ATP catabolic process (GO:0006200);; Cellular Component: integral component of membrane (GO:0016021);; Molecular Function: 2-alkenal reductase [NAD(P)] activity (GO:0032440);; Molecular Function: ATPase activity, coupled to transmembrane movement of substances (GO:0042626);; Biological Process: transmembrane transport (GO:0055085)…	--	[Q]	Secondary metabolites biosynthesis, transport and catabolism	ABC transporter;; ABC transporter transmembrane region;; 50S ribosome-binding GTPase	ABC transporter C family member 12 GN=T4K22.13 OS=Arabidopsis thaliana (Mouse-ear cress) PE=2 SV=1	Multidrug resistance-associated protein 2 isoform 3 [Theobroma cacao]
GACN01029887.1	32.8503	128.995	0	1.93874	up	[J]	Translation, ribosomal structure and biogenesis	Molecular Function: translation elongation factor activity (GO:0003746);; Molecular Function: GTPase activity (GO:0003924);; Molecular Function: calmodulin binding (GO:0005516);; Molecular Function: GTP binding (GO:0005525);; Cellular Component: nucleolus (GO:0005730);; Cellular Component: mitochondrion (GO:0005739);; Cellular Component: vacuolar membrane (GO:0005774);; Cellular Component: Golgi …	K03231|0.0|ath:AT1G07920|elongation factor 1-alpha / EF-1-alpha	[J]	Translation, ribosomal structure and biogenesis	Elongation factor Tu C-terminal domain;; Elongation factor Tu domain 2;; Elongation factor Tu GTP binding domain	Elongation factor 1-alpha 4 GN=A4 OS=Arabidopsis thaliana (Mouse-ear cress) PE=1 SV=2	hypothetical protein CARUB_v100092941mg, partial [Capsella rubella]
GACN01040423.1	122.701	303.05	1.8416e-11	1.27107	up	[Q]	Secondary metabolites biosynthesis, transport and catabolism	Biological Process: transition metal ion transport (GO:0000041);; Molecular Function: monooxygenase activity (GO:0004497);; Molecular Function: iron ion binding (GO:0005506);; Cellular Component: endoplasmic reticulum (GO:0005783);; Molecular Function: electron carrier activity (GO:0009055);; Biological Process: response to light stimulus (GO:0009416);; Biological Process: unidimensional cell gro…	--	[QI]	--	Cytochrome P450	Secologanin synthase GN=CYP72A1 OS=Catharanthus roseus (Madagascar periwinkle) PE=2 SV=1	cytochrome p450 monoxygenase [Cucumis sativus]
GACN01010477.1	40.7153	20.4135	3.36243e-06	-1.02633	down	[R]	General function prediction only	Molecular Function: acid phosphatase activity (GO:0003993);; Cellular Component: cell wall (GO:0005618);; Molecular Function: metal ion binding (GO:0046872);;	--	[G]	Carbohydrate transport and metabolism	Calcineurin-like phosphoesterase;; Iron/zinc purple acid phosphatase-like protein C	Probable inactive purple acid phosphatase 27 (Precursor) GN=PAP27 OS=Arabidopsis thaliana (Mouse-ear cress) PE=2 SV=1	predicted protein [Populus trichocarpa]
GACN01040846.1	6.27395	50.4728	0	2.94053	up	--	--	Biological Process: carbohydrate metabolic process (GO:0005975);; Molecular Function: transferase activity, transferring glycosyl groups (GO:0016757);;	--	[GC]	--	UDP-glucoronosyl and UDP-glucosyl transferase	Anthocyanidin 3-O-glucoside 5-O-glucosyltransferase (Precursor) GN=HGT8 OS=Verbena hybrida (Garden vervain) PE=2 SV=1	UDP-glucose:flavonoid 7-O-glucosyltransferase [Malus domestica]
GACN01045963.1	69.7947	279.325	0	1.9671	up	[V]	Defense mechanisms	Biological Process: drug transmembrane transport (GO:0006855);; Molecular Function: drug transmembrane transporter activity (GO:0015238);; Molecular Function: antiporter activity (GO:0015297);; Cellular Component: membrane (GO:0016020);;	--	[R]	General function prediction only	MatE	Protein TRANSPARENT TESTA 12 GN=F17J16_80 OS=Arabidopsis thaliana (Mouse-ear cress) PE=2 SV=1	hypothetical protein PRUPE_ppa004771mg [Prunus persica]
GACN01038125.1	11.7607	4.0999	2.70894e-06	-1.53735	down	--	--	Molecular Function: diacylglycerol O-acyltransferase activity (GO:0004144);; Biological Process: glycerolipid biosynthetic process (GO:0045017);;	--	--	--	Protein of unknown function (DUF1298);; Wax ester synthase-like Acyl-CoA acyltransferase domain	O-acyltransferase WSD1 GN=WSD1 OS=Arabidopsis thaliana (Mouse-ear cress) PE=2 SV=1	conserved hypothetical protein [Ricinus communis]
GACN01037747.1	79.7875	178.695	1.05955e-09	1.13082	up	[Q]	Secondary metabolites biosynthesis, transport and catabolism	Molecular Function: monooxygenase activity (GO:0004497);; Molecular Function: oxidoreductase activity, acting on paired donors, with incorporation or reduction of molecular oxygen (GO:0016705);; Molecular Function: metal ion binding (GO:0046872);;	--	[Q]	Secondary metabolites biosynthesis, transport and catabolism	Cytochrome P450	Cytochrome P450 78A6 GN=T3A4.4 OS=Arabidopsis thaliana (Mouse-ear cress) PE=2 SV=1	cytochrome P450 [Populus trichocarpa]
GACN01022836.1	13.4537	6.04968	0.000107149	-1.1781	down	--	--	--	--	--	--	SBP domain	Squamosa promoter-binding-like protein 12 GN=OJ1215_E11.11 OS=Oryza sativa subsp. japonica (Rice) PE=2 SV=1	promoter-binding protein SPL10 [Vitis vinifera]
GACN01017644.1	9.9175	4.19767	0.00010987	-1.26285	down	[T]	Signal transduction mechanisms	Molecular Function: phosphorelay sensor kinase activity (GO:0000155);; Molecular Function: phosphorelay response regulator activity (GO:0000156);; Biological Process: phosphorelay signal transduction system (GO:0000160);; Molecular Function: nucleic acid binding (GO:0003676);; Molecular Function: osmosensor activity (GO:0005034);; Molecular Function: ATP binding (GO:0005524);; Biological Process:…	--	[T]	Signal transduction mechanisms	Histidine kinase-, DNA gyrase B-, and HSP90-like ATPase;; His Kinase A (phospho-acceptor) domain	Histidine kinase 1 GN=AHK1 OS=Arabidopsis thaliana (Mouse-ear cress) PE=1 SV=2	PREDICTED: histidine kinase 1-like [Solanum lycopersicum]
GACN01034024.1	45.6199	170.919	0	1.86723	up	[Q]	Secondary metabolites biosynthesis, transport and catabolism	Molecular Function: iron ion binding (GO:0005506);; Cellular Component: endoplasmic reticulum membrane (GO:0005789);; Molecular Function: electron carrier activity (GO:0009055);; Cellular Component: integral component of membrane (GO:0016021);; Biological Process: monoterpenoid biosynthetic process (GO:0016099);; Molecular Function: oxidoreductase activity, acting on paired donors, with incorpora…	--	[Q]	Secondary metabolites biosynthesis, transport and catabolism	Cytochrome P450	Geraniol 8-hydroxylase GN=CYP76B10 OS=Swertia mussotii (Felwort) PE=1 SV=1	RecName: Full=Geraniol 8-hydroxylase; AltName: Full=Cytochrome P450 76B10; AltName: Full=Geraniol 10-hydroxylase; Short=SmG10H
GACN01016621.1	2.93297	9.53641	7.17868e-05	1.64298	up	[E]	Amino acid transport and metabolism	Cellular Component: plasma membrane (GO:0005886);; Biological Process: polyamine catabolic process (GO:0006598);; Biological Process: iron ion transport (GO:0006826);; Biological Process: oligopeptide transport (GO:0006857);; Biological Process: phenylpropanoid metabolic process (GO:0009698);; Biological Process: auxin-activated signaling pathway (GO:0009734);; Biological Process: cellular respon…	--	[E]	Amino acid transport and metabolism	POT family;; Major Facilitator Superfamily	Nitrate transporter 1.5 GN=NRT1.5 OS=Arabidopsis thaliana (Mouse-ear cress) PE=1 SV=2	PREDICTED: nitrate transporter 1.5-like [Solanum lycopersicum]
GACN01000723.1	19.4255	7.34404	0.000322241	-1.41805	down	--	--	Cellular Component: photosystem I (GO:0009522);; Cellular Component: photosystem II (GO:0009523);; Cellular Component: chloroplast thylakoid membrane (GO:0009535);; Biological Process: photosynthesis, light harvesting (GO:0009765);; Cellular Component: integral component of membrane (GO:0016021);; Molecular Function: chlorophyll binding (GO:0016168);; Biological Process: protein-chromophore linka…	K08912|1e-142|vvi:100245214|hypothetical protein LOC100245214	--	--	Chlorophyll A-B binding protein	Chlorophyll a-b binding protein 40, chloroplastic (Precursor) GN=CAB40 OS=Nicotiana tabacum (Common tobacco) PE=2 SV=1	PREDICTED: chlorophyll a-b binding protein 40, chloroplastic-like [Fragaria vesca subsp. vesca]
GACN01029694.1	97.2481	48.9544	9.0489e-07	-1.0211	down	[R]	General function prediction only	Biological Process: flavonoid biosynthetic process (GO:0009813);; Molecular Function: oxidoreductase activity, acting on single donors with incorporation of molecular oxygen, incorporation of two atoms of oxygen (GO:0016702);; Molecular Function: L-ascorbic acid binding (GO:0031418);; Molecular Function: naringenin 3-dioxygenase activity (GO:0045486);; Molecular Function: metal ion binding (GO:00…	K00475|0.0|vvi:100233079|F3H, FHT	[QR]	--	non-haem dioxygenase in morphine synthesis N-terminal;; 2OG-Fe(II) oxygenase superfamily	Naringenin,2-oxoglutarate 3-dioxygenase GN=FHT OS=Callistephus chinensis (China aster) PE=2 SV=1	flavanone-3-hydroxylase [Dahlia pinnata]
GACN01020790.1	1.14382	19.2216	5.04722e-08	3.69936	up	--	--	Biological Process: metabolic process (GO:0008152);; Molecular Function: transferase activity, transferring hexosyl groups (GO:0016758);;	--	[GC]	--	UDP-glucoronosyl and UDP-glucosyl transferase	Anthocyanidin 3-O-glucoside 5-O-glucosyltransferase 1 (Precursor) GN=PF3R4 OS=Perilla frutescens (Beefsteak mint) PE=1 SV=1	unnamed protein product [Vitis vinifera]
GACN01003246.1	30.8947	15.6152	0.000174463	-1.01299	down	[I]	Lipid transport and metabolism	Biological Process: maltose metabolic process (GO:0000023);; Biological Process: sulfur amino acid metabolic process (GO:0000096);; Biological Process: pentose-phosphate shunt (GO:0006098);; Biological Process: glycine catabolic process (GO:0006546);; Biological Process: unsaturated fatty acid biosynthetic process (GO:0006636);; Biological Process: phosphatidylglycerol biosynthetic process (GO:00…	K00099|0.0|pop:POPTR_728585|1-deoxy-D-xylulose-5-phosphate reductoisomerase (EC:1.1.1.267)	--	--	1-deoxy-D-xylulose 5-phosphate reductoisomerase;; 1-deoxy-D-xylulose 5-phosphate reductoisomerase C-terminal;; DXP reductoisomerase C-terminal domain	1-deoxy-D-xylulose 5-phosphate reductoisomerase, chloroplastic (Precursor) GN=DXR OS=Mentha piperita (Peppermint) PE=2 SV=2	1-deoxy-D-xylulose-5-phosphate reductoisomerase [Tanacetum parthenium]
GACN01029424.1	107.294	44.7195	1.07072e-11	-1.29301	down	--	--	--	--	--	--	Pollen proteins Ole e I like	Pistil-specific extensin-like protein (Precursor) OS=Nicotiana tabacum (Common tobacco) PE=2 SV=1	arabinogalactan protein [Daucus carota]
GACN01001710.1	78.438	277.634	0	1.79006	up	[J]	Translation, ribosomal structure and biogenesis	Molecular Function: translation elongation factor activity (GO:0003746);; Molecular Function: GTPase activity (GO:0003924);; Molecular Function: calmodulin binding (GO:0005516);; Molecular Function: GTP binding (GO:0005525);; Cellular Component: nucleolus (GO:0005730);; Cellular Component: mitochondrion (GO:0005739);; Cellular Component: vacuole (GO:0005773);; Cellular Component: Golgi apparatus …	K03231|0.0|pop:POPTR_674089|hypothetical protein	[J]	Translation, ribosomal structure and biogenesis	Elongation factor Tu GTP binding domain;; 50S ribosome-binding GTPase	Elongation factor 1-alpha GN=REFA4 OS=Oryza sativa subsp. japonica (Rice) PE=2 SV=2	GTP binding Elongation factor Tu family protein isoform 3, partial [Theobroma cacao]
GACN01009626.1	22.5164	67.7511	8.54872e-15	1.55382	up	[O]	Posttranslational modification, protein turnover, chaperones	Molecular Function: glutathione transferase activity (GO:0004364);; Biological Process: toxin catabolic process (GO:0009407);; Cellular Component: chloroplast stroma (GO:0009570);; Biological Process: response to cyclopentenone (GO:0010583);; Biological Process: protein glutathionylation (GO:0010731);; Biological Process: response to cadmium ion (GO:0046686);;	--	[O]	Posttranslational modification, protein turnover, chaperones	Glutathione S-transferase, N-terminal domain;; Glutathione S-transferase, N-terminal domain;; Glutathione S-transferase, C-terminal domain;; Glutathione S-transferase, C-terminal domain;; Glutathione S-transferase, N-terminal domain	Glutathione S-transferase L3 GN=GSTL3 OS=Arabidopsis thaliana (Mouse-ear cress) PE=2 SV=1	Glutathione S-transferase family protein isoform 1 [Theobroma cacao]
GACN01023090.1	41.7753	92.6497	5.23686e-07	1.11485	up	--	--	Biological Process: glutamine family amino acid metabolic process (GO:0009064);; Molecular Function: oxidoreductase activity (GO:0016491);;	K00318|6e-49|vvi:100254983|hypothetical protein LOC100254983	[E]	Amino acid transport and metabolism	--	Proline dehydrogenase 1, mitochondrial (Precursor) OS=Arabidopsis thaliana (Mouse-ear cress) PE=1 SV=2	proline dehydrogenase [Actinidia deliciosa]
GACN01027410.1	2.5237	22.1074	8.23008e-13	3.01093	up	[V]	Defense mechanisms	Molecular Function: ATP binding (GO:0005524);; Biological Process: ATP catabolic process (GO:0006200);; Cellular Component: integral component of membrane (GO:0016021);; Molecular Function: 2-alkenal reductase [NAD(P)] activity (GO:0032440);; Molecular Function: ATPase activity, coupled to transmembrane movement of substances (GO:0042626);; Biological Process: transmembrane transport (GO:0055085)…	--	[Q]	Secondary metabolites biosynthesis, transport and catabolism	ABC transporter transmembrane region	ABC transporter C family member 12 GN=T4K22.13 OS=Arabidopsis thaliana (Mouse-ear cress) PE=2 SV=1	unnamed protein product [Vitis vinifera]
GACN01028968.1	244.294	94.911	4.32987e-15	-1.3949	down	--	--	Biological Process: anthocyanin-containing compound biosynthetic process (GO:0009718);; Biological Process: response to sucrose (GO:0009744);; Biological Process: response to UV-B (GO:0010224);; Biological Process: cellular modified amino acid biosynthetic process (GO:0042398);; Molecular Function: chalcone isomerase activity (GO:0045430);; Biological Process: response to karrikin (GO:0080167);;	--	--	--	Chalcone-flavanone isomerase	Probable chalcone--flavonone isomerase 3 GN=K18I23.7 OS=Arabidopsis thaliana (Mouse-ear cress) PE=1 SV=1	chalcone isomerase [Gossypium hirsutum]
GACN01013137.1	3.28182	13.6408	1.24497e-08	1.99462	up	--	--	Molecular Function: transcription cofactor activity (GO:0003712);; Molecular Function: histone acetyltransferase activity (GO:0004402);; Molecular Function: calmodulin binding (GO:0005516);; Cellular Component: nucleus (GO:0005634);; Cellular Component: cytoplasm (GO:0005737);; Biological Process: regulation of transcription, DNA-templated (GO:0006355);; Biological Process: circadian rhythm (GO:0…	--	[K]	Transcription	BTB/POZ domain;; TAZ zinc finger	BTB/POZ and TAZ domain-containing protein 1 GN=BT1 OS=Arabidopsis thaliana (Mouse-ear cress) PE=1 SV=1	unnamed protein product [Vitis vinifera]
GACN01037472.1	77.1046	174.242	9.44251e-09	1.1429	up	--	--	Cellular Component: nucleus (GO:0005634);; Cellular Component: cytoplasm (GO:0005737);;	--	--	--	--	--	uncharacterized protein [Arabidopsis thaliana]
GACN01036180.1	4.00338	27.6737	1.45308e-06	2.64561	up	--	--	Molecular Function: UDP-glycosyltransferase activity (GO:0008194);; Cellular Component: chloroplast (GO:0009507);; Molecular Function: transferase activity, transferring hexosyl groups (GO:0016758);;	--	[GC]	--	--	UDP-glycosyltransferase 73C4 GN=UGT73C4 OS=Arabidopsis thaliana (Mouse-ear cress) PE=2 SV=1	UDP-glycosyltransferase 73E1 [Stevia rebaudiana]
GACN01001199.1	2.68108	23.1436	0	3.02676	up	[R]	General function prediction only	Molecular Function: iron ion binding (GO:0005506);; Biological Process: response to stress (GO:0006950);; Biological Process: ethylene biosynthetic process (GO:0009693);; Molecular Function: 1-aminocyclopropane-1-carboxylate oxidase activity (GO:0009815);; Biological Process: fruit ripening (GO:0009835);; Molecular Function: oxidoreductase activity, acting on paired donors, with incorporation or …	K05933|1e-178|vvi:100256784|hypothetical protein LOC100256784	[QR]	--	2OG-Fe(II) oxygenase superfamily;; non-haem dioxygenase in morphine synthesis N-terminal	1-aminocyclopropane-1-carboxylate oxidase 3 GN=ACO3 OS=Petunia hybrida (Petunia) PE=3 SV=1	1-aminocyclopropapne-1-carboxylic acid oxidase [Helianthus annuus]
GACN01013146.1	1113.85	540.126	2.61639e-08	-1.076	down	--	--	Molecular Function: carboxylic ester hydrolase activity (GO:0004091);; Cellular Component: extracellular region (GO:0005576);;	--	--	--	GDSL-like Lipase/Acylhydrolase	GDSL esterase/lipase At3g48460 (Precursor) GN=At3g48460 OS=Arabidopsis thaliana (Mouse-ear cress) PE=2 SV=1	PREDICTED: GDSL esterase/lipase At3g48460 [Vitis vinifera]
GACN01015877.1	0.680598	9.4175	0	3.64838	up	[C]	Energy production and conversion	Cellular Component: extracellular region (GO:0005576);; Molecular Function: UDP-N-acetylmuramate dehydrogenase activity (GO:0008762);; Biological Process: cytokinin catabolic process (GO:0009823);; Molecular Function: cytokinin dehydrogenase activity (GO:0019139);; Molecular Function: flavin adenine dinucleotide binding (GO:0050660);; Biological Process: oxidation-reduction process (GO:0055114);;	K00279|0.0|pop:POPTR_819456|cytokinin oxidase (EC:1.5.99.12)	[C]	Energy production and conversion	Cytokinin dehydrogenase 1, FAD and cytokinin binding;; FAD binding domain	Cytokinin dehydrogenase 7 GN=F13M11.? OS=Arabidopsis thaliana (Mouse-ear cress) PE=1 SV=1	cytokinin oxidase [Populus trichocarpa]
GACN01042640.1	11.7567	41.0938	1.18925e-09	1.75849	up	[K]	Transcription	Molecular Function: sequence-specific DNA binding transcription factor activity (GO:0003700);; Molecular Function: transcription coactivator activity (GO:0003713);; Cellular Component: nucleolus (GO:0005730);; Biological Process: protein folding (GO:0006457);; Biological Process: response to heat (GO:0009408);; Biological Process: response to water deprivation (GO:0009414);; Biological Process: r…	K03627|3e-65|vvi:100249249|hypothetical protein LOC100249249	[K]	Transcription	Multiprotein bridging factor 1;; Helix-turn-helix	Multiprotein-bridging factor 1c GN=MBF1C OS=Arabidopsis thaliana (Mouse-ear cress) PE=1 SV=1	ethylene-responsive transciptional coactivator-like protein [Retama raetam]
GACN01005851.1	12.354	34.4927	2.89506e-06	1.43791	up	--	--	Molecular Function: transferase activity (GO:0016740);;	--	[GC]	--	--	UDP-glycosyltransferase 85A4 GN=UGT85A4 OS=Arabidopsis thaliana (Mouse-ear cress) PE=2 SV=1	PREDICTED: UDP-glycosyltransferase 85A1-like [Solanum lycopersicum]
GACN01019880.1	13.0992	60.5794	0	2.16169	up	--	--	Molecular Function: glucuronyl-galactosyl-proteoglycan 4-alpha-N-acetylglucosaminyltransferase activity (GO:0001888);; Cellular Component: mitochondrion (GO:0005739);; Cellular Component: intrinsic component of endoplasmic reticulum membrane (GO:0031227);;	--	[GMW]	--	Glycosyl transferase family 64 domain	--	PREDICTED: uncharacterized protein LOC101266420 [Solanum lycopersicum]
GACN01001676.1	3.72307	8.68861	0.000892595	1.18136	up	[P]	Inorganic ion transport and metabolism	Molecular Function: secondary active sulfate transmembrane transporter activity (GO:0008271);; Biological Process: sulfate transport (GO:0008272);; Cellular Component: integral component of membrane (GO:0016021);; Biological Process: transmembrane transport (GO:0055085);;	--	[P]	Inorganic ion transport and metabolism	Sulfate transporter family;; Sulfate transporter N-terminal domain with GLY motif;; STAS domain	Sulfate transporter 4.1, chloroplastic (Precursor) OS=Arabidopsis thaliana (Mouse-ear cress) PE=2 SV=1	Sulfate transporter 4.1 isoform 1 [Theobroma cacao]
GACN01016309.1	74.3758	36.8415	4.14428e-07	-1.0443	down	[Q]	Secondary metabolites biosynthesis, transport and catabolism	Biological Process: polysaccharide biosynthetic process (GO:0000271);; Molecular Function: monooxygenase activity (GO:0004497);; Molecular Function: iron ion binding (GO:0005506);; Cellular Component: mitochondrion (GO:0005739);; Molecular Function: electron carrier activity (GO:0009055);; Biological Process: multidimensional cell growth (GO:0009825);; Biological Process: positive regulation of f…	K09588|0.0|pop:POPTR_656234|CYP90A6v1	[QI]	--	Cytochrome P450	Cytochrome P450 90A1 GN=MJJ3.9 OS=Arabidopsis thaliana (Mouse-ear cress) PE=2 SV=1	putative steroid 23-alpha-hydroxylase cytochrome P450 [Artemisia annua]
GACN01029923.1	25.5643	11.9632	5.99501e-06	-1.12383	down	[O]	Posttranslational modification, protein turnover, chaperones	Biological Process: maltose metabolic process (GO:0000023);; Molecular Function: serine-type endopeptidase activity (GO:0004252);; Cellular Component: extracellular region (GO:0005576);; Cellular Component: cell wall (GO:0005618);; Biological Process: proteolysis (GO:0006508);; Biological Process: microtubule nucleation (GO:0007020);; Biological Process: cytokinin-activated signaling pathway (GO:…	--	--	--	Subtilase family;; Fn3-like domain (DUF1034);; PA domain	Subtilisin-like protease (Precursor) GN=K8K14.8 OS=Arabidopsis thaliana (Mouse-ear cress) PE=1 SV=1	PREDICTED: subtilisin-like protease [Vitis vinifera]
GACN01027522.1	4.07616	27.3267	1.93555e-05	2.58894	up	--	--	Biological Process: metabolic process (GO:0008152);; Cellular Component: chloroplast (GO:0009507);; Biological Process: response to UV-B (GO:0010224);; Molecular Function: trans-zeatin O-beta-D-glucosyltransferase activity (GO:0050403);; Molecular Function: cis-zeatin O-beta-D-glucosyltransferase activity (GO:0050502);;	--	[GC]	--	--	UDP-glycosyltransferase 73C2 GN=UGT73C2 OS=Arabidopsis thaliana (Mouse-ear cress) PE=3 SV=1	UDP-glycosyltransferase 73E1 [Stevia rebaudiana]
GACN01010171.1	55.0344	27.7657	4.36478e-05	-1.01633	down	--	--	Biological Process: flavonoid biosynthetic process (GO:0009813);; Molecular Function: chalcone isomerase activity (GO:0045430);;	K01859|1e-113|vvi:100233078|CHI, CHI1, CHI2	--	--	Chalcone-flavanone isomerase	Chalcone--flavonone isomerase GN=CHI OS=Saussurea medusa (Saw-wort) PE=2 SV=1	RecName: Full=Chalcone--flavonone isomerase; Short=Chalcone isomerase
GACN01014558.1	14.8842	5.16723	1.31782e-08	-1.54825	down	[IQ]	--	Biological Process: very long-chain fatty acid metabolic process (GO:0000038);; Molecular Function: 3-oxoacyl-[acyl-carrier-protein] synthase activity (GO:0004315);; Biological Process: fatty acid biosynthetic process (GO:0006633);; Biological Process: response to cold (GO:0009409);; Cellular Component: chloroplast stroma (GO:0009570);; Biological Process: embryo development (GO:0009790);; Cellul…	K09458|0.0|pop:POPTR_1066621|hypothetical protein	[IQ]	--	Beta-ketoacyl synthase, N-terminal domain;; Beta-ketoacyl synthase, C-terminal domain;; Thiolase, N-terminal domain	3-oxoacyl-[acyl-carrier-protein] synthase I, chloroplastic (Precursor) GN=KAS1 OS=Arabidopsis thaliana (Mouse-ear cress) PE=1 SV=2	hypothetical protein PRUPE_ppa004714mg [Prunus persica]
GACN01035947.1	11.8322	63.7926	6.66134e-16	2.37258	up	--	--	Molecular Function: transferase activity, transferring hexosyl groups (GO:0016758);;	--	[GC]	--	--	UDP-glycosyltransferase 73C6 GN=F13K3.19 OS=Arabidopsis thaliana (Mouse-ear cress) PE=2 SV=1	UDP-glucosyltransferase, putative [Ricinus communis]
GACN01010027.1	5.4275	23.4059	5.30465e-13	2.05744	up	--	--	Biological Process: transcription, DNA-templated (GO:0006351);;	--	--	--	No apical meristem (NAM) protein	NAC domain-containing protein 68 OS=Oryza sativa subsp. japonica (Rice) PE=2 SV=1	PREDICTED: NAC domain-containing protein 68 [Vitis vinifera]
GACN01030551.1	15.9628	43.3768	0.000491963	1.39328	up	[R]	General function prediction only	Molecular Function: GTPase activity (GO:0003924);; Molecular Function: GTP binding (GO:0005525);; Cellular Component: nucleus (GO:0005634);; Cellular Component: Golgi apparatus (GO:0005794);; Biological Process: GTP catabolic process (GO:0006184);; Biological Process: mRNA export from nucleus (GO:0006406);; Biological Process: protein import into nucleus (GO:0006606);; Biological Process: small G…	K07936|1e-40|rcu:RCOM_0925020|ran, putative	[U]	Intracellular trafficking, secretion, and vesicular transport	--	GTP-binding nuclear protein Ran1A (Fragment) GN=RAN1A OS=Lotus japonicus (Lotus corniculatus var. japonicus) PE=2 SV=1	unknown [Medicago truncatula]
GACN01004748.1	248.548	107.955	5.79925e-12	-1.2345	down	[G]	Carbohydrate transport and metabolism	Cellular Component: membrane (GO:0016020);; Molecular Function: pectate lyase activity (GO:0030570);;	K01728|0.0|pop:POPTR_565107|hypothetical protein	--	--	Pectate lyase	Probable pectate lyase 5 (Precursor) GN=At1g67750 OS=Arabidopsis thaliana (Mouse-ear cress) PE=2 SV=2	predicted protein [Populus trichocarpa]
GACN01041675.1	160.295	69.7377	1.91538e-07	-1.22873	down	--	--	--	--	--	--	--	--	acyl carrier protein 3 [Helianthus annuus]
GACN01031846.1	10.2651	45.8047	4.90719e-14	2.10686	up	[V]	Defense mechanisms	Molecular Function: ATP binding (GO:0005524);; Biological Process: ATP catabolic process (GO:0006200);; Cellular Component: integral component of membrane (GO:0016021);; Molecular Function: oxidoreductase activity (GO:0016491);; Molecular Function: ATPase activity, coupled to transmembrane movement of substances (GO:0042626);; Biological Process: transmembrane transport (GO:0055085);;	--	[Q]	Secondary metabolites biosynthesis, transport and catabolism	--	ABC transporter C family member 12 GN=T4K22.13 OS=Arabidopsis thaliana (Mouse-ear cress) PE=2 SV=1	PREDICTED: ABC transporter C family member 2 isoform 1 [Vitis vinifera]
GACN01028929.1	408.403	207.468	3.56248e-07	-1.00859	down	--	--	Biological Process: lipid transport (GO:0006869);; Molecular Function: lipid binding (GO:0008289);;	--	--	--	Protease inhibitor/seed storage/LTP family;; Probable lipid transfer	Non-specific lipid-transfer protein (Precursor) OS=Helianthus annuus (Common sunflower) PE=3 SV=1	non-specific lipid-transfer protein [Helianthus annuus]
GACN01030442.1	15.0608	5.54571	8.65849e-07	-1.46236	down	[Q]	Secondary metabolites biosynthesis, transport and catabolism	Molecular Function: monooxygenase activity (GO:0004497);; Molecular Function: iron ion binding (GO:0005506);; Molecular Function: electron carrier activity (GO:0009055);; Cellular Component: integral component of membrane (GO:0016021);; Biological Process: brassinosteroid biosynthetic process (GO:0016132);; Molecular Function: oxidoreductase activity, acting on paired donors, with incorporation o…	--	[QI]	--	Cytochrome P450	Cytochrome P450 85A1 GN=CYP85A1 OS=Solanum lycopersicum (Tomato) PE=2 SV=1	unnamed protein product [Vitis vinifera]
GACN01012551.1	8.42025	40.0791	2.88658e-15	2.19888	up	--	--	Cellular Component: extracellular region (GO:0005576);; Biological Process: syncytium formation (GO:0006949);; Cellular Component: plant-type cell wall (GO:0009505);; Biological Process: response to gibberellin (GO:0009739);; Biological Process: unidimensional cell growth (GO:0009826);; Biological Process: plant-type cell wall loosening (GO:0009828);; Biological Process: response to red light (GO…	--	--	--	Rare lipoprotein A (RlpA)-like double-psi beta-barrel;; Pollen allergen	Expansin-A1 (Precursor) GN=F10D13_18 OS=Arabidopsis thaliana (Mouse-ear cress) PE=2 SV=1	Alpha-expansin 1 precursor, putative [Ricinus communis]
GACN01023302.1	34.7208	10.0758	0	-1.81055	down	--	--	Biological Process: phenylpropanoid metabolic process (GO:0009698);; Molecular Function: anthocyanin 6''-O-malonyltransferase activity (GO:0033809);;	--	--	--	Transferase family	Malonyl-coenzyme A:anthocyanin 3-O-glucoside-6&apos;&apos;-O-malonyltransferase GN=3MAT OS=Dahlia pinnata (Pinnate dahlia) PE=1 SV=1	anthocyanidin 3-O-glucoside-6&apos;&apos;-O-malonyltransferase [Chrysanthemum x morifolium]
GACN01009429.1	3.26765	14.6296	1.90353e-07	2.08986	up	--	--	Molecular Function: binding (GO:0005488);;	--	[R]	General function prediction only	C2H2-type zinc finger	Zinc finger protein ZAT10 GN=T22C5.18 OS=Arabidopsis thaliana (Mouse-ear cress) PE=2 SV=1	Cys2/His2-type zinc finger protein [Chrysanthemum x morifolium]
GACN01009723.1	24.1252	58.9239	4.07765e-11	1.25499	up	[L]	Replication, recombination and repair	Biological Process: mRNA splicing, via spliceosome (GO:0000398);; Molecular Function: RNA binding (GO:0003723);; Molecular Function: ribonuclease III activity (GO:0004525);; Molecular Function: protein binding (GO:0005515);; Cellular Component: nucleus (GO:0005634);; Biological Process: chromatin silencing (GO:0006342);; Biological Process: cell-cell signaling (GO:0007267);; Molecular Function: A…	K11592|0.0|rcu:RCOM_1077610|ATP binding protein, putative (EC:3.1.26.3)	[A]	RNA processing and modification	Dicer dimerisation domain;; DEAD/DEAH box helicase;; Helicase conserved C-terminal domain;; Type III restriction enzyme, res subunit	Endoribonuclease Dicer homolog 2 GN=At3g03300 OS=Arabidopsis thaliana (Mouse-ear cress) PE=1 SV=2	PREDICTED: endoribonuclease Dicer homolog 2-like [Solanum lycopersicum]
GACN01010338.1	1.17172	46.9219	0	4.93767	up	[C]	Energy production and conversion	Cellular Component: plasma membrane (GO:0005886);; Biological Process: auxin-activated signaling pathway (GO:0009734);; Cellular Component: chloroplast envelope (GO:0009941);; Biological Process: response to cadmium ion (GO:0046686);; Molecular Function: pyridoxine:NADP 4-dehydrogenase activity (GO:0050236);; Biological Process: oxidation-reduction process (GO:0055114);;	--	[C]	Energy production and conversion	Aldo/keto reductase family	Auxin-induced protein PCNT115 OS=Nicotiana tabacum (Common tobacco) PE=2 SV=1	aldo/keto reductase, putative [Ricinus communis]
GACN01028920.1	20.3075	6.76286	4.07638e-10	-1.60898	down	[G]	Carbohydrate transport and metabolism	Molecular Function: hydrolase activity, hydrolyzing O-glycosyl compounds (GO:0004553);; Biological Process: cellular glucan metabolic process (GO:0006073);; Cellular Component: plant-type cell wall (GO:0009505);; Cellular Component: chloroplast (GO:0009507);; Biological Process: response to mechanical stimulus (GO:0009612);; Biological Process: response to low light intensity stimulus (GO:0009645…	K08235|0.0|rcu:RCOM_1438910|Xyloglucan endotransglucosylase/hydrolase protein A precursor, putative (EC:2.4.1.207)	--	--	Glycosyl hydrolases family 16;; Xyloglucan endo-transglycosylase (XET) C-terminus	Probable xyloglucan endotransglucosylase/hydrolase (Precursor; Fragment) GN=XTH OS=Glycine max (Soybean) PE=2 SV=1	xyloglucan endotransglucosylase/hydrolase [Diospyros kaki]
GACN01026014.1	29.5402	11.5994	0.00146756	-1.36297	down	--	--	--	--	--	--	--	--	Clavata3/esr-related 43, putative [Theobroma cacao]
GACN01030418.1	15.6225	36.0834	1.0877e-05	1.17076	up	--	--	--	--	--	--	--	--	PREDICTED: uncharacterized protein LOC100855285 [Vitis vinifera]
GACN01044415.1	39.9071	100.071	2.3449e-09	1.29113	up	[G]	Carbohydrate transport and metabolism	Cellular Component: protein storage vacuole (GO:0000326);; Biological Process: water transport (GO:0006833);; Biological Process: autophagy (GO:0006914);; Cellular Component: plant-type vacuole membrane (GO:0009705);; Molecular Function: water channel activity (GO:0015250);; Cellular Component: integral component of membrane (GO:0016021);; Cellular Component: central vacuole (GO:0042807);; Biolog…	--	[G]	Carbohydrate transport and metabolism	Major intrinsic protein	Probable aquaporin TIP3-2 GN=TIP3-2 OS=Arabidopsis thaliana (Mouse-ear cress) PE=2 SV=1	PREDICTED: probable aquaporin TIP3-2-like [Solanum lycopersicum]
GACN01022980.1	13.9605	6.23942	0.000220973	-1.18597	down	--	--	--	--	--	--	--	--	PREDICTED: uncharacterized protein LOC101257508 [Solanum lycopersicum]
GACN01023239.1	29.2953	10.5183	6.87528e-12	-1.50488	down	[RTKL]	--	Molecular Function: protein kinase activity (GO:0004672);; Biological Process: anthocyanin-containing compound biosynthetic process (GO:0009718);; Biological Process: response to sucrose (GO:0009744);; Biological Process: response to UV-B (GO:0010224);; Biological Process: phosphorylation (GO:0016310);;	--	--	--	Protein kinase domain;; Protein tyrosine kinase;; Leucine Rich repeats (2 copies);; Leucine rich repeat;; Leucine Rich Repeat;; Leucine rich repeat;; Leucine Rich repeat	Probable inactive leucine-rich repeat receptor-like protein kinase At3g03770 (Precursor) GN=At3g03770 OS=Arabidopsis thaliana (Mouse-ear cress) PE=2 SV=1	PREDICTED: probable inactive leucine-rich repeat receptor-like protein kinase At3g03770-like [Solanum lycopersicum]
GACN01029034.1	55.6269	26.3019	1.08969e-05	-1.10889	down	--	--	--	--	--	--	Plant invertase/pectin methylesterase inhibitor	21 kDa protein (Precursor) OS=Daucus carota (Carrot) PE=2 SV=1	PREDICTED: 21 kDa protein-like [Solanum lycopersicum]
GACN01032819.1	5.26815	42.6953	2.22045e-16	2.92798	up	--	--	Biological Process: metabolic process (GO:0008152);; Molecular Function: UDP-glucosyltransferase activity (GO:0035251);;	--	[GC]	--	--	UDP-glycosyltransferase 89B1 GN=UGT89B1 OS=Arabidopsis thaliana (Mouse-ear cress) PE=2 SV=2	PREDICTED: UDP-glycosyltransferase 89B1-like [Vitis vinifera]
GACN01001724.1	5.57937	19.3141	0.000704973	1.72071	up	[IQ]	--	Molecular Function: o-succinylbenzoate-CoA ligase activity (GO:0008756);; Cellular Component: plasmodesma (GO:0009506);; Cellular Component: chloroplast stroma (GO:0009570);; Biological Process: positive regulation of seed germination (GO:0010030);; Biological Process: response to nitrate (GO:0010167);; Biological Process: seed coat development (GO:0010214);; Biological Process: nitrate transport…	--	[I]	Lipid transport and metabolism	AMP-binding enzyme;; AMP-binding enzyme C-terminal domain	4-coumarate--CoA ligase-like 10 GN=T2J13.170 OS=Arabidopsis thaliana (Mouse-ear cress) PE=2 SV=1	4-hydroxycinnamoyl-CoA ligase 2 [Coffea arabica]
GACN01029258.1	195.732	78.9174	4.6051e-10	-1.33899	down	--	--	--	--	--	--	--	--	Gty37 protein [Gerbera hybrid cultivar]
GACN01013614.1	15.0784	38.6164	1.44549e-07	1.31905	up	--	--	Cellular Component: cytoplasmic membrane-bounded vesicle (GO:0016023);;	--	--	--	--	Glycine-rich cell wall structural protein 1 (Precursor) GN=GRP-1 OS=Petunia hybrida (Petunia) PE=1 SV=1	hypothetical protein PDIG_81210 [Penicillium digitatum PHI26]
GACN01001197.1	2.7946	12.2125	3.18846e-08	2.06111	up	[R]	General function prediction only	Molecular Function: iron ion binding (GO:0005506);; Biological Process: response to stress (GO:0006950);; Biological Process: ethylene biosynthetic process (GO:0009693);; Molecular Function: 1-aminocyclopropane-1-carboxylate oxidase activity (GO:0009815);; Biological Process: fruit ripening (GO:0009835);; Molecular Function: oxidoreductase activity, acting on paired donors, with incorporation or …	K05933|0.0|vvi:100256784|hypothetical protein LOC100256784	[QR]	--	2OG-Fe(II) oxygenase superfamily;; non-haem dioxygenase in morphine synthesis N-terminal	1-aminocyclopropane-1-carboxylate oxidase GN=DK-ACO1 OS=Diospyros kaki (Kaki persimmon) PE=2 SV=1	ACC oxidase 5 [Actinidia deliciosa]
GACN01040190.1	86.6492	42.5948	7.57126e-07	-1.05492	down	[C]	Energy production and conversion	Molecular Function: zinc ion binding (GO:0008270);; Molecular Function: oxidoreductase activity (GO:0016491);; Biological Process: oxidation-reduction process (GO:0055114);;	--	[Q]	Secondary metabolites biosynthesis, transport and catabolism	Alcohol dehydrogenase GroES-like domain;; Zinc-binding dehydrogenase	Alcohol dehydrogenase-like 1 GN=At1g22430 OS=Arabidopsis thaliana (Mouse-ear cress) PE=2 SV=1	alcohol dehydrogenase 1 [Artemisia annua]
GACN01029465.1	10.439	22.6611	0.00369184	1.07856	up	[O]	Posttranslational modification, protein turnover, chaperones	Biological Process: response to stress (GO:0006950);;	--	[O]	Posttranslational modification, protein turnover, chaperones	Hsp20/alpha crystallin family	Heat shock 22 kDa protein, mitochondrial (Precursor) GN=HSP22 OS=Pisum sativum (Garden pea) PE=2 SV=1	Mitochondrion-localized small heat shock protein 23.6, putative isoform 1 [Theobroma cacao]
GACN01026640.1	239.228	606.917	2.66454e-14	1.31095	up	[GEPR]	--	Molecular Function: sugar:hydrogen symporter activity (GO:0005351);; Cellular Component: plasma membrane (GO:0005886);; Cellular Component: integral component of membrane (GO:0016021);; Molecular Function: 2-alkenal reductase [NAD(P)] activity (GO:0032440);; Biological Process: carbohydrate transmembrane transport (GO:0034219);; Biological Process: oxidation-reduction process (GO:0055114);;	--	[R]	General function prediction only	Sugar (and other) transporter;; Major Facilitator Superfamily	Sugar transporter ERD6-like 16 GN=At5g18840 OS=Arabidopsis thaliana (Mouse-ear cress) PE=2 SV=2	PREDICTED: sugar transporter ERD6-like 16-like [Vitis vinifera]
GACN01016941.1	12.3031	31.2114	0.000211045	1.29947	up	[I]	Lipid transport and metabolism	Molecular Function: isopentenyl-diphosphate delta-isomerase activity (GO:0004452);; Cellular Component: mitochondrion (GO:0005739);; Cellular Component: cytosol (GO:0005829);; Biological Process: isopentenyl diphosphate biosynthetic process (GO:0009240);; Cellular Component: chloroplast (GO:0009507);; Biological Process: flower development (GO:0009908);; Biological Process: terpenoid biosynthetic…	K01823|4e-57|pop:POPTR_809590|isopentenyl-diphosphate delta-isomerase (EC:5.3.3.2)	[Q]	Secondary metabolites biosynthesis, transport and catabolism	NUDIX domain	Isopentenyl-diphosphate Delta-isomerase II GN=IPI2 OS=Clarkia xantiana (Gunsight clarkia) PE=3 SV=1	isopentenyl pyrophosphate:dimethyllallyl pyrophosphate isomerase [Tagetes erecta]
GACN01014026.1	68.2612	192.11	2.22045e-16	1.45957	up	[Q]	Secondary metabolites biosynthesis, transport and catabolism	Molecular Function: iron ion binding (GO:0005506);; Cellular Component: endoplasmic reticulum membrane (GO:0005789);; Molecular Function: electron carrier activity (GO:0009055);; Cellular Component: integral component of membrane (GO:0016021);; Biological Process: monoterpenoid biosynthetic process (GO:0016099);; Molecular Function: oxidoreductase activity, acting on paired donors, with incorpora…	--	[Q]	Secondary metabolites biosynthesis, transport and catabolism	Cytochrome P450	Geraniol 8-hydroxylase GN=CYP76B6 OS=Catharanthus roseus (Madagascar periwinkle) PE=1 SV=1	putative geraniol 10-hydroxylase, partial [Olea europaea]
GACN01041708.1	6.88355	2.91279	0.00733267	-1.25671	down	--	--	Cellular Component: extracellular region (GO:0005576);; Biological Process: carbohydrate metabolic process (GO:0005975);; Molecular Function: cellulase activity (GO:0008810);;	--	--	--	Glycosyl hydrolase family 9	Endoglucanase 11 (Precursor) GN=At2g32990 OS=Arabidopsis thaliana (Mouse-ear cress) PE=2 SV=1	PREDICTED: endoglucanase 11-like [Cicer arietinum]
GACN01039543.1	11.6289	34.967	5.05879e-07	1.54304	up	--	--	Cellular Component: nucleolus (GO:0005730);; Biological Process: signal transduction (GO:0007165);; Biological Process: response to endogenous stimulus (GO:0009719);; Biological Process: response to organic substance (GO:0010033);;	--	--	--	Domain of unknown function (DUF4228)	--	PREDICTED: uncharacterized protein LOC100240987 [Vitis vinifera]
GACN01013266.1	11.1324	4.86828	0.00391482	-1.21252	down	[R]	General function prediction only	Cellular Component: cytoplasm (GO:0005737);; Biological Process: cell differentiation (GO:0030154);; Biological Process: auxin transport (GO:0060918);;	--	[S]	Function unknown	Ndr family;; Alpha/beta hydrolase family;; alpha/beta hydrolase fold	Pollen-specific protein SF21 GN=SF21 OS=Helianthus annuus (Common sunflower) PE=2 SV=1	PREDICTED: pollen-specific protein SF21-like [Solanum lycopersicum]
GACN01007379.1	75.3783	215.157	0	1.48037	up	[Q]	Secondary metabolites biosynthesis, transport and catabolism	Molecular Function: monooxygenase activity (GO:0004497);; Molecular Function: iron ion binding (GO:0005506);; Cellular Component: endoplasmic reticulum (GO:0005783);; Molecular Function: electron carrier activity (GO:0009055);; Molecular Function: oxidoreductase activity, acting on paired donors, with incorporation or reduction of molecular oxygen (GO:0016705);; Molecular Function: heme binding (…	--	[QI]	--	Cytochrome P450	Cytochrome P450 94A2 GN=CYP94A2 OS=Vicia sativa (Spring vetch) PE=2 SV=1	cytochrome P450-dependent fatty acid hydroxylase [Nicotiana tabacum]
GACN01029987.1	399.265	160.213	3.78697e-13	-1.34787	down	[IQ]	--	Biological Process: fatty acid biosynthetic process (GO:0006633);; Cellular Component: chloroplast (GO:0009507);; Molecular Function: 2-alkenal reductase [NAD(P)] activity (GO:0032440);; Biological Process: oxidation-reduction process (GO:0055114);;	--	[CIQ]	--	Phosphopantetheine attachment site	Acyl carrier protein 1, chloroplastic (Precursor) GN=ACP1 OS=Casuarina glauca (Swamp oak) PE=2 SV=1	plastid acyl carrier protein [Camellia oleifera]
GACN01001300.1	8.86238	2.08927	1.40949e-06	-2.0721	down	--	--	Cellular Component: plasma membrane (GO:0005886);; Biological Process: carbohydrate transport (GO:0008643);; Cellular Component: integral component of membrane (GO:0016021);; Molecular Function: sugar transmembrane transporter activity (GO:0051119);;	--	[R]	General function prediction only	Sugar efflux transporter for intercellular exchange	Bidirectional sugar transporter SWEET14 OS=Oryza sativa subsp. japonica (Rice) PE=2 SV=1	PREDICTED: bidirectional sugar transporter SWEET11-like [Solanum lycopersicum]
GACN01043473.1	17.7463	44.0958	5.30242e-09	1.27787	up	[K]	Transcription	Molecular Function: DNA binding (GO:0003677);; Molecular Function: sequence-specific DNA binding transcription factor activity (GO:0003700);; Molecular Function: protein binding (GO:0005515);; Cellular Component: nucleus (GO:0005634);; Biological Process: protein folding (GO:0006457);; Biological Process: toxin catabolic process (GO:0009407);; Cellular Component: chloroplast (GO:0009507);; Biolog…	--	[K]	Transcription	HSF-type DNA-binding	Heat shock factor protein HSF30 GN=HSF30 OS=Solanum peruvianum (Peruvian tomato) PE=2 SV=1	hypothetical protein PRUPE_ppa007300mg [Prunus persica]
GACN01040291.1	25.346	58.5839	2.73536e-08	1.17461	up	--	--	Biological Process: response to stress (GO:0006950);; Molecular Function: chitin binding (GO:0008061);; Cellular Component: plasmodesma (GO:0009506);; Biological Process: single-organism cellular process (GO:0044763);; Cellular Component: anchored component of plasma membrane (GO:0046658);;	--	--	--	LysM domain	LysM domain-containing GPI-anchored protein 2 (Precursor) GN=LYM2 OS=Arabidopsis thaliana (Mouse-ear cress) PE=1 SV=1	PREDICTED: lysM domain-containing GPI-anchored protein 2 [Vitis vinifera]
GACN01006865.1	308.028	154.955	1.66072e-07	-1.02288	down	[Q]	Secondary metabolites biosynthesis, transport and catabolism	Molecular Function: iron ion binding (GO:0005506);; Biological Process: fatty acid metabolic process (GO:0006631);; Molecular Function: electron carrier activity (GO:0009055);; Molecular Function: alkane 1-monooxygenase activity (GO:0018685);; Molecular Function: oxygen binding (GO:0019825);; Molecular Function: heme binding (GO:0020037);; Biological Process: oxidation-reduction process (GO:00551…	--	[QI]	--	Cytochrome P450	Cytochrome P450 86A2 OS=Arabidopsis thaliana (Mouse-ear cress) PE=2 SV=1	PREDICTED: cytochrome P450 86A2 [Vitis vinifera]
GACN01028958.1	16.1631	6.83722	3.03347e-07	-1.26818	down	[RTKL]	--	Biological Process: cytokinesis by cell plate formation (GO:0000911);; Molecular Function: protein serine/threonine kinase activity (GO:0004674);; Molecular Function: ATP binding (GO:0005524);; Cellular Component: plasma membrane (GO:0005886);; Biological Process: protein phosphorylation (GO:0006468);; Biological Process: transmembrane receptor protein tyrosine kinase signaling pathway (GO:000716…	--	--	--	Protein kinase domain;; Protein tyrosine kinase;; Leucine Rich repeats (2 copies);; Leucine rich repeat;; Leucine Rich Repeat	Probable inactive receptor kinase At5g67200 (Precursor) GN=At5g67200 OS=Arabidopsis thaliana (Mouse-ear cress) PE=1 SV=1	PREDICTED: probable inactive receptor kinase At5g67200-like [Solanum lycopersicum]
GACN01003052.1	7.22789	2.27241	1.18068e-05	-1.67748	down	[Q]	Secondary metabolites biosynthesis, transport and catabolism	Molecular Function: monooxygenase activity (GO:0004497);; Cellular Component: membrane (GO:0016020);; Molecular Function: oxidoreductase activity, acting on paired donors, with incorporation or reduction of molecular oxygen (GO:0016705);; Biological Process: cyanogenic glycoside biosynthetic process (GO:0019756);; Cellular Component: membrane-bounded organelle (GO:0043227);; Molecular Function: m…	K12153|0.0|vvi:100246526|hypothetical protein LOC100246526	[Q]	Secondary metabolites biosynthesis, transport and catabolism	Cytochrome P450	Valine N-monooxygenase 1 GN=CYP79D1 OS=Manihot esculenta (Cassava) PE=1 SV=1	Cytochrome p450 79a2 [Theobroma cacao]
GACN01014475.1	87.5345	42.7811	2.94723e-05	-1.06154	down	--	--	Biological Process: rRNA processing (GO:0006364);; Cellular Component: PSII associated light-harvesting complex II (GO:0009517);; Cellular Component: chloroplast stromal thylakoid (GO:0009533);; Biological Process: response to blue light (GO:0009637);; Biological Process: response to high light intensity (GO:0009644);; Biological Process: response to sucrose (GO:0009744);; Biological Process: pho…	K08916|2e-86|vvi:100246457|hypothetical protein LOC100246457	--	--	Chlorophyll A-B binding protein	Chlorophyll a-b binding protein CP26, chloroplastic (Precursor) GN=LHCB5 OS=Arabidopsis thaliana (Mouse-ear cress) PE=2 SV=1	PREDICTED: chlorophyll a-b binding protein CP26, chloroplastic [Vitis vinifera]
GACN01002618.1	19.9513	50.6855	3.65637e-05	1.30348	up	--	--	Cellular Component: integral component of plasma membrane (GO:0005887);; Molecular Function: sucrose transmembrane transporter activity (GO:0008515);; Biological Process: sucrose transport (GO:0015770);; Biological Process: transmembrane transport (GO:0055085);;	--	[G]	Carbohydrate transport and metabolism	--	Sucrose transport protein OS=Spinacia oleracea (Spinach) PE=2 SV=1	sucrose transporter 1 [Verbascum phoeniceum]
GACN01025109.1	7.78962	27.1044	2.9901e-07	1.74585	up	--	--	Biological Process: metabolic process (GO:0008152);; Molecular Function: transferase activity, transferring hexosyl groups (GO:0016758);;	--	[GC]	--	UDP-glucoronosyl and UDP-glucosyl transferase	Anthocyanidin 3-O-glucosyltransferase 4 (Fragment) GN=GT4 OS=Manihot esculenta (Cassava) PE=2 SV=1	hypothetical protein VITISV_041695 [Vitis vinifera]
GACN01029833.1	600.268	303.363	2.68301e-07	-1.01631	down	--	--	Molecular Function: carboxylic ester hydrolase activity (GO:0004091);; Cellular Component: extracellular region (GO:0005576);; Biological Process: lipid metabolic process (GO:0006629);;	--	--	--	GDSL-like Lipase/Acylhydrolase	GDSL esterase/lipase At5g33370 (Precursor) GN=At5g33370 OS=Arabidopsis thaliana (Mouse-ear cress) PE=2 SV=1	PREDICTED: GDSL esterase/lipase At5g33370-like isoform 1 [Solanum lycopersicum]
GACN01017993.1	16.1094	38.4472	7.62754e-06	1.21717	up	[P]	Inorganic ion transport and metabolism	--	K14488|1e-58|pop:POPTR_569631|SAUR22	--	--	Auxin responsive protein	Auxin-induced protein 10A5 OS=Glycine max (Soybean) PE=2 SV=1	SAUR family protein [Populus trichocarpa]
GACN01040333.1	31.1623	15.0297	0.000236981	-1.07891	down	[KAD]	--	Molecular Function: DNA binding (GO:0003677);; Molecular Function: chromatin binding (GO:0003682);;	K09422|7e-82|vvi:100260656|MYB12, mybF1	[K]	Transcription	Myb-like DNA-binding domain;; Myb-like DNA-binding domain	Transcription factor MYB12 GN=T30B22.24 OS=Arabidopsis thaliana (Mouse-ear cress) PE=2 SV=1	MYB1 protein [Gerbera hybrid cultivar]
GACN01001503.1	9.8438	4.31278	0.00213773	-1.21094	down	--	--	Molecular Function: anthocyanin 6''-O-malonyltransferase activity (GO:0033809);;	--	--	--	Transferase family	Malonyl-coenzyme A:anthocyanin 3-O-glucoside-6&apos;&apos;-O-malonyltransferase GN=3MAT OS=Dahlia pinnata (Pinnate dahlia) PE=1 SV=1	Chain A, Crystal Structure Of Dendranthema Morifolium Dmat Complexed With Malonyl-coa
GACN01039223.1	3.02142	21.714	7.45115e-08	2.71167	up	[V]	Defense mechanisms	Molecular Function: ATP binding (GO:0005524);; Cellular Component: cytoplasm (GO:0005737);; Biological Process: ATP catabolic process (GO:0006200);; Cellular Component: integral component of membrane (GO:0016021);; Molecular Function: ATPase activity, coupled to transmembrane movement of substances (GO:0042626);; Biological Process: transmembrane transport (GO:0055085);;	--	[Q]	Secondary metabolites biosynthesis, transport and catabolism	ABC transporter	ABC transporter C family member 11 OS=Arabidopsis thaliana (Mouse-ear cress) PE=2 SV=2	PREDICTED: ABC transporter C family member 2 isoform 1 [Vitis vinifera]
GACN01002323.1	225.564	614.195	0	1.41309	up	[O]	Posttranslational modification, protein turnover, chaperones	Molecular Function: ATP binding (GO:0005524);; Cellular Component: cell wall (GO:0005618);; Cellular Component: mitochondrion (GO:0005739);; Cellular Component: vacuolar membrane (GO:0005774);; Cellular Component: Golgi apparatus (GO:0005794);; Cellular Component: cytosol (GO:0005829);; Cellular Component: plasma membrane (GO:0005886);; Biological Process: protein folding (GO:0006457);; Biologica…	--	[O]	Posttranslational modification, protein turnover, chaperones	Hsp70 protein	Probable mediator of RNA polymerase II transcription subunit 37c GN=At3g12580 OS=Arabidopsis thaliana (Mouse-ear cress) PE=1 SV=1	high molecular weight heat shock protein [Malus domestica]
GACN01010924.1	413.093	1215.76	0	1.52499	up	[G]	Carbohydrate transport and metabolism	Cellular Component: protein storage vacuole (GO:0000326);; Biological Process: glycolysis (GO:0006096);; Biological Process: polyamine catabolic process (GO:0006598);; Biological Process: calcium ion transport (GO:0006816);; Biological Process: water transport (GO:0006833);; Biological Process: hyperosmotic response (GO:0006972);; Biological Process: Golgi organization (GO:0007030);; Biological P…	--	[G]	Carbohydrate transport and metabolism	Major intrinsic protein	Aquaporin TIP1-1 GN=T1J8.1 OS=Arabidopsis thaliana (Mouse-ear cress) PE=1 SV=1	aquaporin TIP2;2 [Quercus petraea]
GACN01017778.1	25.4027	87.7992	5.34276e-10	1.74353	up	--	--	Molecular Function: iron ion binding (GO:0005506);; Cellular Component: endoplasmic reticulum membrane (GO:0005789);; Molecular Function: electron carrier activity (GO:0009055);; Cellular Component: integral component of membrane (GO:0016021);; Biological Process: monoterpenoid biosynthetic process (GO:0016099);; Molecular Function: oxidoreductase activity, acting on paired donors, with incorpora…	--	[Q]	Secondary metabolites biosynthesis, transport and catabolism	Cytochrome P450	Geraniol 8-hydroxylase GN=CYP76B10 OS=Swertia mussotii (Felwort) PE=1 SV=1	RecName: Full=Geraniol 8-hydroxylase; AltName: Full=Cytochrome P450 76B10; AltName: Full=Geraniol 10-hydroxylase; Short=SmG10H
GACN01029586.1	17.9532	6.14942	5.26313e-05	-1.55717	down	--	--	Molecular Function: transferase activity, transferring phosphorus-containing groups (GO:0016772);;	--	--	--	Leucine Rich repeats (2 copies);; Leucine rich repeat	Probable inactive leucine-rich repeat receptor-like protein kinase At3g03770 (Precursor) GN=At3g03770 OS=Arabidopsis thaliana (Mouse-ear cress) PE=2 SV=1	hypothetical protein PRUPE_ppa001671mg [Prunus persica]
GACN01028337.1	54.3216	226.149	0	2.02318	up	[V]	Defense mechanisms	Cellular Component: plasma membrane (GO:0005886);; Biological Process: drug transmembrane transport (GO:0006855);; Biological Process: fruit ripening (GO:0009835);; Molecular Function: drug transmembrane transporter activity (GO:0015238);; Molecular Function: antiporter activity (GO:0015297);;	--	[R]	General function prediction only	MatE	Protein TRANSPARENT TESTA 12 GN=F17J16_80 OS=Arabidopsis thaliana (Mouse-ear cress) PE=2 SV=1	MATE efflux family protein [Theobroma cacao]
GACN01008728.1	26.7486	58.2766	2.28366e-06	1.08898	up	--	--	--	--	--	--	Phloem protein 2	F-box protein PP2-A11 GN=F16M19.16 OS=Arabidopsis thaliana (Mouse-ear cress) PE=1 SV=1	PREDICTED: F-box protein PP2-A13-like [Solanum lycopersicum]
GACN01033204.1	19.0088	42.2623	1.50819e-05	1.11674	up	--	--	Cellular Component: membrane (GO:0016020);; Molecular Function: transferase activity, transferring glycosyl groups (GO:0016757);;	--	--	--	Cellulose synthase	Cellulose synthase-like protein G1 OS=Arabidopsis thaliana (Mouse-ear cress) PE=2 SV=1	PREDICTED: cellulose synthase-like protein G2-like [Vitis vinifera]
GACN01029064.1	89.2804	35.6473	9.37181e-10	-1.35256	down	--	--	--	--	--	--	--	--	PREDICTED: uncharacterized protein LOC100813475 [Glycine max]
GACN01029771.1	13.8215	39.4509	1.34758e-09	1.47451	up	[O]	Posttranslational modification, protein turnover, chaperones	--	K13993|2e-86|pop:POPTR_769024|hypothetical protein	[O]	Posttranslational modification, protein turnover, chaperones	Hsp20/alpha crystallin family	25.3 kDa heat shock protein, chloroplastic (Precursor) GN=HSP25.3 OS=Arabidopsis thaliana (Mouse-ear cress) PE=2 SV=1	hypothetical protein PRUPE_ppa010762mg [Prunus persica]
GACN01037878.1	130.148	344.531	1.11022e-15	1.3721	up	--	--	Biological Process: maltose metabolic process (GO:0000023);; Biological Process: microtubule nucleation (GO:0007020);; Cellular Component: plant-type cell wall (GO:0009505);; Biological Process: positive regulation of flower development (GO:0009911);; Biological Process: leaf morphogenesis (GO:0009965);; Cellular Component: cytoplasmic membrane-bounded vesicle (GO:0016023);; Biological Process: s…	K07407|0.0|pop:POPTR_786149|alpha-galactosidase (EC:3.2.1.22)	[G]	Carbohydrate transport and metabolism	Melibiase	Alpha-galactosidase (Precursor) OS=Coffea arabica (Arabian coffee) PE=1 SV=1	alpha-galactosidase [Helianthus annuus]
GACN01010773.1	463.365	143.038	0	-1.72718	down	--	--	Molecular Function: carboxylic ester hydrolase activity (GO:0004091);; Cellular Component: extracellular region (GO:0005576);; Biological Process: lipid metabolic process (GO:0006629);;	--	--	--	GDSL-like Lipase/Acylhydrolase	GDSL esterase/lipase At5g33370 (Precursor) GN=At5g33370 OS=Arabidopsis thaliana (Mouse-ear cress) PE=2 SV=1	zinc finger protein, putative [Ricinus communis]
GACN01029216.1	37.8931	17.3865	4.54091e-07	-1.15298	down	--	--	Cellular Component: cell wall (GO:0005618);; Molecular Function: hydrolase activity (GO:0016787);;	--	[O]	Posttranslational modification, protein turnover, chaperones	Xylanase inhibitor C-terminal;; Xylanase inhibitor N-terminal;; Eukaryotic aspartyl protease	Protein ASPARTIC PROTEASE IN GUARD CELL 2 (Precursor) GN=ASPG2 OS=Arabidopsis thaliana (Mouse-ear cress) PE=2 SV=1	PREDICTED: aspartic proteinase nepenthesin-1-like isoform 1 [Vitis vinifera]
GACN01006438.1	11.0378	22.8241	0.000205061	1.01272	up	[E]	Amino acid transport and metabolism	Molecular Function: transporter activity (GO:0005215);; Cellular Component: plasma membrane (GO:0005886);; Biological Process: oligopeptide transport (GO:0006857);; Cellular Component: integral component of membrane (GO:0016021);;	--	[E]	Amino acid transport and metabolism	POT family	Probable nitrite transporter At1g68570 GN=At1g68570 OS=Arabidopsis thaliana (Mouse-ear cress) PE=2 SV=1	PREDICTED: probable nitrite transporter At1g68570-like [Solanum lycopersicum]
GACN01000866.1	30.0041	10.7279	1.94893e-09	-1.50811	down	[I]	Lipid transport and metabolism	Biological Process: long-chain fatty acid metabolic process (GO:0001676);; Biological Process: defense response to insect (GO:0002213);; Biological Process: unsaturated fatty acid biosynthetic process (GO:0006636);; Biological Process: phosphatidylglycerol biosynthetic process (GO:0006655);; Cellular Component: chloroplast (GO:0009507);; Cellular Component: thylakoid (GO:0009579);; Molecular Func…	K00507|1e-147|rcu:RCOM_0900580|delta 9 desaturase, putative (EC:1.14.19.1)	[I]	Lipid transport and metabolism	Fatty acid desaturase	Palmitoyl-monogalactosyldiacylglycerol delta-7 desaturase, chloroplastic (Precursor) GN=ADS3 OS=Arabidopsis thaliana (Mouse-ear cress) PE=2 SV=2	Fatty acid desaturase 5 [Theobroma cacao]
GACN01005379.1	4.40094	18.0495	0.000171439	1.95091	up	--	--	Molecular Function: metal ion binding (GO:0046872);; Biological Process: response to stimulus (GO:0050896);;	--	[O]	Posttranslational modification, protein turnover, chaperones	Ring finger domain;; RING-H2 zinc finger;; Zinc finger, C3HC4 type (RING finger);; Zinc finger, C3HC4 type (RING finger);; Anaphase-promoting complex subunit 11 RING-H2 finger	E3 ubiquitin-protein ligase RING1 GN=RING1 OS=Gossypium hirsutum (Upland cotton) PE=2 SV=1	PREDICTED: E3 ubiquitin-protein ligase RING1-like [Glycine max]
GACN01017190.1	280.83	1277.2	0	2.15313	up	--	--	Biological Process: carbohydrate metabolic process (GO:0005975);; Molecular Function: beta-glucosidase activity (GO:0008422);; Cellular Component: plant-type cell wall (GO:0009505);; Biological Process: seed coat development (GO:0010214);; Molecular Function: alpha-N-arabinofuranosidase activity (GO:0046556);; Cellular Component: apoplast (GO:0048046);;	--	--	--	Glycosyl hydrolase family 3 N terminal domain;; Glycosyl hydrolase family 3 C-terminal domain;; Fibronectin type III-like domain	Beta-D-xylosidase 1 (Precursor) GN=K7J8.3 OS=Arabidopsis thaliana (Mouse-ear cress) PE=1 SV=1	beta-D-xylosidase [Pyrus pyrifolia]
GACN01037158.1	0.465123	11.9738	0.000602447	3.80564	up	--	--	Biological Process: carbohydrate metabolic process (GO:0005975);; Cellular Component: chloroplast (GO:0009507);; Biological Process: anthocyanin-containing compound biosynthetic process (GO:0009718);; Biological Process: response to sucrose (GO:0009744);; Biological Process: response to UV-B (GO:0010224);; Molecular Function: anthocyanin 5-O-glucosyltransferase activity (GO:0080018);;	--	[GC]	--	--	Anthocyanidin 3-O-glucoside 5-O-glucosyltransferase (Precursor) GN=HGT8 OS=Verbena hybrida (Garden vervain) PE=2 SV=1	PREDICTED: UDP-glycosyltransferase 75C1-like [Solanum lycopersicum]
GACN01011667.1	27.1837	63.5587	0.00020221	1.18563	up	[I]	Lipid transport and metabolism	Biological Process: unsaturated fatty acid biosynthetic process (GO:0006636);; Cellular Component: integral component of membrane (GO:0016021);; Molecular Function: oxidoreductase activity, acting on paired donors, with oxidation of a pair of donors resulting in the reduction of molecular oxygen to two molecules of water (GO:0016717);; Molecular Function: delta12-fatty acid dehydrogenase activity…	K10256|6e-59|vvi:100258789|hypothetical protein LOC100258789	--	--	--	Delta(12) fatty acid dehydrogenase OS=Crepis alpina PE=2 SV=2	delta12-fatty acid acetylenase [Helianthus annuus]
GACN01006597.1	15.765	6.64746	0.000771331	-1.26566	down	[E]	Amino acid transport and metabolism	Molecular Function: catalytic activity (GO:0003824);;	--	[OE]	--	Serine carboxypeptidase	Serine carboxypeptidase-like 18 (Precursor) GN=SCPL18 OS=Arabidopsis thaliana (Mouse-ear cress) PE=2 SV=2	glucose acyltransferase [Solanum berthaultii]
GACN01011938.1	10.7405	24.5018	0.00246357	1.14833	up	--	--	Biological Process: MAPK cascade (GO:0000165);; Biological Process: response to molecule of bacterial origin (GO:0002237);; Biological Process: respiratory burst involved in defense response (GO:0002679);; Molecular Function: sequence-specific DNA binding transcription factor activity (GO:0003700);; Cellular Component: nucleus (GO:0005634);; Biological Process: regulation of transcription, DNA-te…	--	--	--	WRKY DNA -binding domain	Probable WRKY transcription factor 40 GN=WRKY40 OS=Arabidopsis thaliana (Mouse-ear cress) PE=1 SV=1	WRKY transcription factor [Artemisia annua]
GACN01037493.1	12.9166	5.91464	0.00155091	-1.14987	down	--	--	Molecular Function: nucleotide binding (GO:0000166);; Molecular Function: protein kinase activity (GO:0004672);; Cellular Component: membrane (GO:0016020);; Biological Process: phosphorylation (GO:0016310);;	--	--	--	Leucine Rich Repeat;; Leucine Rich repeats (2 copies);; Leucine rich repeat;; Leucine rich repeat N-terminal domain;; Leucine Rich repeat	Probably inactive leucine-rich repeat receptor-like protein kinase At3g28040 (Precursor) GN=At3g28040 OS=Arabidopsis thaliana (Mouse-ear cress) PE=2 SV=1	PREDICTED: probably inactive leucine-rich repeat receptor-like protein kinase At3g28040-like [Vitis vinifera]
GACN01009920.1	8.06212	33.5933	9.98424e-13	2.00916	up	--	--	--	--	--	--	AP2 domain	Ethylene-responsive transcription factor 2 GN=MQL5.7 OS=Arabidopsis thaliana (Mouse-ear cress) PE=2 SV=1	AP2 domain class transcription factor [Malus domestica]
GACN01007168.1	89.531	40.9583	1.35432e-07	-1.15766	down	--	--	--	--	--	--	Protein of unknown function, DUF538	Uncharacterized protein At5g01610 GN=At5g01610 OS=Arabidopsis thaliana (Mouse-ear cress) PE=1 SV=1	predicted protein [Populus trichocarpa]
GACN01031526.1	10.7149	40.6685	7.66659e-06	1.85814	up	--	--	Molecular Function: transferase activity (GO:0016740);;	--	--	--	--	Cellulose synthase-like protein G3 OS=Arabidopsis thaliana (Mouse-ear cress) PE=2 SV=2	Cellulose synthase like G2, putative [Theobroma cacao]
GACN01007424.1	40.1156	107.206	5.93758e-10	1.38186	up	[E]	Amino acid transport and metabolism	Molecular Function: aldo-keto reductase (NADP) activity (GO:0004033);; Molecular Function: glutamate dehydrogenase (NAD+) activity (GO:0004352);; Molecular Function: glutamate dehydrogenase [NAD(P)+] activity (GO:0004353);; Molecular Function: copper ion binding (GO:0005507);; Molecular Function: ATP binding (GO:0005524);; Cellular Component: mitochondrion (GO:0005739);; Cellular Component: vacuo…	K00261|7e-78|rcu:RCOM_1502760|glutamate dehydrogenase, putative (EC:1.4.1.3)	[E]	Amino acid transport and metabolism	Glu/Leu/Phe/Val dehydrogenase, dimerisation domain	Glutamate dehydrogenase 2 GN=GDH2 OS=Arabidopsis thaliana (Mouse-ear cress) PE=1 SV=1	glutamate dehydrogenase 2 [Arabidopsis thaliana]
GACN01007623.1	54.4253	121.397	2.49537e-07	1.12325	up	[E]	Amino acid transport and metabolism	Molecular Function: proline dehydrogenase activity (GO:0004657);; Cellular Component: mitochondrion (GO:0005739);; Biological Process: glutamate biosynthetic process (GO:0006537);; Biological Process: proline catabolic process (GO:0006562);; Biological Process: response to oxidative stress (GO:0006979);; Biological Process: oxidation-reduction process (GO:0055114);;	K00318|8e-96|pop:POPTR_859200|proline dehydrogenase (EC:1.5.99.8)	[E]	Amino acid transport and metabolism	Proline dehydrogenase	Proline dehydrogenase 1, mitochondrial (Precursor) OS=Arabidopsis thaliana (Mouse-ear cress) PE=1 SV=2	Methylenetetrahydrofolate reductase family protein isoform 2 [Theobroma cacao]
GACN01045599.1	7.91029	25.2478	5.05587e-10	1.63221	up	[V]	Defense mechanisms	Cellular Component: vacuolar membrane (GO:0005774);; Cellular Component: plasma membrane (GO:0005886);; Biological Process: drug transmembrane transport (GO:0006855);; Biological Process: response to symbiotic fungus (GO:0009610);; Molecular Function: drug transmembrane transporter activity (GO:0015238);; Molecular Function: antiporter activity (GO:0015297);; Biological Process: proline transport…	--	[R]	General function prediction only	MatE	Protein TRANSPARENT TESTA 12 GN=F17J16_80 OS=Arabidopsis thaliana (Mouse-ear cress) PE=2 SV=1	PREDICTED: protein TRANSPARENT TESTA 12 [Vitis vinifera]
GACN01029953.1	71.9534	178.005	6.91669e-13	1.27424	up	[C]	Energy production and conversion	Cellular Component: plasma membrane (GO:0005886);; Cellular Component: chloroplast envelope (GO:0009941);; Biological Process: response to cadmium ion (GO:0046686);; Molecular Function: pyridoxine:NADP 4-dehydrogenase activity (GO:0050236);; Biological Process: oxidation-reduction process (GO:0055114);;	--	[C]	Energy production and conversion	Aldo/keto reductase family	Probable aldo-keto reductase 2 OS=Oryza sativa subsp. japonica (Rice) PE=2 SV=2	aldo/keto reductase AKR [Manihot esculenta]
GACN01010468.1	14.4854	7.09153	0.00347906	-1.05544	down	--	--	Biological Process: polysaccharide catabolic process (GO:0000272);; Cellular Component: nucleus (GO:0005634);; Cellular Component: plasma membrane (GO:0005886);; Biological Process: starch metabolic process (GO:0005982);; Biological Process: plant-type cell wall organization (GO:0009664);; Biological Process: regulation of meristem growth (GO:0010075);;	--	--	--	N-terminal C2 in EEIG1 and EHBP1 proteins	--	unnamed protein product [Vitis vinifera]
GACN01007262.1	74.7297	21.8352	0	-1.80138	down	[M]	Cell wall/membrane/envelope biogenesis	Molecular Function: binding (GO:0005488);; Biological Process: metabolic process (GO:0008152);; Molecular Function: oxidoreductase activity (GO:0016491);;	--	--	--	Plant invertase/pectin methylesterase inhibitor	21 kDa protein (Precursor) OS=Daucus carota (Carrot) PE=2 SV=1	hypothetical protein PRUPE_ppa011831mg [Prunus persica]
GACN01003535.1	11.2195	39.5419	7.10543e-15	1.77762	up	[C]	Energy production and conversion	Molecular Function: FMN binding (GO:0010181);; Molecular Function: oxidoreductase activity (GO:0016491);; Biological Process: oxidation-reduction process (GO:0055114);;	--	[CR]	--	NADH:flavin oxidoreductase / NADH oxidase family	Putative 12-oxophytodienoate reductase 11 GN=OPR11 OS=Oryza sativa subsp. japonica (Rice) PE=2 SV=1	predicted protein [Populus trichocarpa]
GACN01005090.1	421.915	69.5272	0	-2.63093	down	--	--	--	--	--	--	--	Putative cell wall protein (Precursor) GN=At2g20870 OS=Arabidopsis thaliana (Mouse-ear cress) PE=2 SV=2	Gty37 protein [Gerbera hybrid cultivar]
GACN01045425.1	38.7131	18.5934	0.00174901	-1.083	down	--	--	Cellular Component: mitochondrion (GO:0005739);; Biological Process: shoot system development (GO:0048367);;	--	--	--	--	--	hypothetical protein CARUB_v10012257mg [Capsella rubella]
GACN01045759.1	41.791	192.998	0	2.17303	up	[R]	General function prediction only	Molecular Function: IMP dehydrogenase activity (GO:0003938);; Cellular Component: mitochondrion (GO:0005739);; Cellular Component: cytosol (GO:0005829);; Biological Process: response to symbiotic fungus (GO:0009610);; Molecular Function: oxidoreductase activity, acting on single donors with incorporation of molecular oxygen, incorporation of two atoms of oxygen (GO:0016702);; Molecular Function: …	--	--	--	Nitronate monooxygenase;; FMN-dependent dehydrogenase;; IMP dehydrogenase / GMP reductase domain	--	PREDICTED: probable nitronate monooxygenase-like [Solanum lycopersicum]
GACN01001749.1	84.9053	231.219	1.11022e-16	1.41305	up	[O]	Posttranslational modification, protein turnover, chaperones	Molecular Function: ATP binding (GO:0005524);; Cellular Component: cell wall (GO:0005618);; Cellular Component: cytosol (GO:0005829);; Cellular Component: plasma membrane (GO:0005886);; Biological Process: protein folding (GO:0006457);; Biological Process: response to heat (GO:0009408);; Biological Process: response to high light intensity (GO:0009644);; Biological Process: defense response to ba…	K04079|0.0|rcu:RCOM_1582180|heat shock protein, putative	[O]	Posttranslational modification, protein turnover, chaperones	Hsp90 protein;; Histidine kinase-, DNA gyrase B-, and HSP90-like ATPase;; Histidine kinase-, DNA gyrase B-, and HSP90-like ATPase	Heat shock protein 83 GN=HSP83A OS=Ipomoea nil (Japanese morning glory) PE=2 SV=1	RecName: Full=Heat shock protein 83
GACN01028426.1	1.79351	9.23423	0.000421497	2.23745	up	--	--	Molecular Function: anthocyanin 6''-O-malonyltransferase activity (GO:0033809);;	--	--	--	Transferase family	Malonyl-coenzyme A:anthocyanin 3-O-glucoside-6&apos;&apos;-O-malonyltransferase GN=3MAT OS=Dahlia pinnata (Pinnate dahlia) PE=1 SV=1	putative malonyl CoA:anthocyanidin 3-O-glucoside-6&apos;&apos;-O-malonyltransferase [Dahlia pinnata]
GACN01006932.1	21.7436	9.63348	4.23332e-06	-1.20134	down	[V]	Defense mechanisms	Biological Process: polysaccharide biosynthetic process (GO:0000271);; Molecular Function: protein binding (GO:0005515);; Molecular Function: ATP binding (GO:0005524);; Cellular Component: plasma membrane (GO:0005886);; Biological Process: ATP catabolic process (GO:0006200);; Biological Process: regulation of cell size (GO:0008361);; Molecular Function: xenobiotic-transporting ATPase activity (GO…	K05658|0.0|rcu:RCOM_0855230|multidrug resistance protein 1, 2, putative (EC:3.6.3.44)	[Q]	Secondary metabolites biosynthesis, transport and catabolism	ABC transporter transmembrane region;; ABC transporter	ABC transporter B family member 19 GN=MLD15.2 OS=Arabidopsis thaliana (Mouse-ear cress) PE=1 SV=1	multidrug resistance protein 1, 2, putative [Ricinus communis]
GACN01011876.1	27.4741	56.8181	3.48476e-05	1.01386	up	[Q]	Secondary metabolites biosynthesis, transport and catabolism	Molecular Function: hydrolase activity (GO:0016787);; Cellular Component: intracellular part (GO:0044424);;	--	[R]	General function prediction only	Dienelactone hydrolase family;; Alpha/beta hydrolase family;; Alpha/beta hydrolase family	Endo-1,3;1,4-beta-D-glucanase (Precursor) OS=Zea mays (Maize) PE=1 SV=1	dienelactone hydrolase-1 [Beta vulgaris]
GACN01029460.1	11.7404	25.8827	6.26459e-06	1.10525	up	--	--	Biological Process: response to stress (GO:0006950);; Biological Process: response to temperature stimulus (GO:0009266);; Biological Process: cellular process (GO:0009987);; Biological Process: single-organism process (GO:0044699);;	--	--	--	BAG domain	BAG family molecular chaperone regulator 6 GN=T3F17.11 OS=Arabidopsis thaliana (Mouse-ear cress) PE=1 SV=1	hypothetical protein MTR_077s0025 [Medicago truncatula]
GACN01037971.1	18.2639	40.324	1.74312e-06	1.10796	up	--	--	Cellular Component: cytoplasm (GO:0005737);; Biological Process: response to wounding (GO:0009611);; Biological Process: systemic acquired resistance (GO:0009627);; Biological Process: coumarin biosynthetic process (GO:0009805);; Biological Process: positive regulation of flavonoid biosynthetic process (GO:0009963);; Molecular Function: transferase activity, transferring acyl groups other than am…	--	--	--	Transferase family	Taxadien-5-alpha-ol O-acetyltransferase OS=Taxus wallichiana var. chinensis (Chinese yew) PE=2 SV=1	PREDICTED: 3&apos;-N-debenzoyl-2&apos;-deoxytaxol N-benzoyltransferase [Vitis vinifera]
GACN01037951.1	33.7447	10.8172	0.000418498	-1.64257	down	[KAD]	--	Molecular Function: DNA binding (GO:0003677);; Molecular Function: chromatin binding (GO:0003682);;	--	--	--	Myb-like DNA-binding domain	MYB-like transcription factor ETC1 GN=ETC1 OS=Arabidopsis thaliana (Mouse-ear cress) PE=2 SV=1	hypothetical protein PRUPE_ppa014728mg [Prunus persica]
GACN01031343.1	5.7308	24.9572	0	2.08127	up	[E]	Amino acid transport and metabolism	Molecular Function: transporter activity (GO:0005215);; Cellular Component: plasma membrane (GO:0005886);; Biological Process: oligopeptide transport (GO:0006857);;	--	[E]	Amino acid transport and metabolism	POT family	Nitrate transporter 1.3 GN=MIL23.23 OS=Arabidopsis thaliana (Mouse-ear cress) PE=1 SV=1	PREDICTED: nitrate transporter 1.3-like [Solanum lycopersicum]
GACN01007420.1	127.46	56.7412	1.47838e-07	-1.19631	down	--	--	Cellular Component: cell wall (GO:0005618);; Biological Process: cellular glucan metabolic process (GO:0006073);; Molecular Function: xyloglucan:xyloglucosyl transferase activity (GO:0016762);; Molecular Function: xyloglucan-specific endo-beta-1,4-glucanase activity (GO:0033946);; Cellular Component: apoplast (GO:0048046);;	K08235|1e-69|pop:POPTR_718004|hypothetical protein	--	--	Glycosyl hydrolases family 16	Probable xyloglucan endotransglucosylase/hydrolase protein 7 (Precursor) GN=T28I19.80 OS=Arabidopsis thaliana (Mouse-ear cress) PE=2 SV=2	xyloglucan endotransglucosylase [Gerbera hybrid cultivar]
GACN01023897.1	1.25385	9.68355	0.000478561	2.72026	up	[E]	Amino acid transport and metabolism	Cellular Component: nucleus (GO:0005634);; Cellular Component: cytosol (GO:0005829);; Biological Process: cysteine biosynthetic process from serine (GO:0006535);; Molecular Function: serine O-acetyltransferase activity (GO:0009001);; Biological Process: response to cold (GO:0009409);; Cellular Component: chloroplast (GO:0009507);; Biological Process: cellular response to sulfate starvation (GO:00…	K00640|4e-46|vvi:100246391|hypothetical protein LOC100246391	[E]	Amino acid transport and metabolism	Serine acetyltransferase, N-terminal	Serine acetyltransferase 1, chloroplastic GN=F14J16.18 OS=Arabidopsis thaliana (Mouse-ear cress) PE=1 SV=2	serine acetyltransferase [Nicotiana plumbaginifolia]
GACN01032869.1	4.35319	15.4674	0.00772369	1.74365	up	--	--	Biological Process: transition metal ion transport (GO:0000041);;	--	--	--	PAR1 protein	--	predicted protein [Populus trichocarpa]
GACN01030533.1	5.42242	13.2371	0.00141885	1.24334	up	--	--	--	--	--	--	--	--	EDS1 [Nicotiana tabacum]
GACN01019386.1	60.797	146.417	3.34636e-10	1.23438	up	--	--	Biological Process: response to molecule of fungal origin (GO:0002238);; Cellular Component: cytoplasm (GO:0005737);; Cellular Component: plasma membrane (GO:0005886);; Biological Process: response to desiccation (GO:0009269);; Biological Process: cellular response to phosphate starvation (GO:0016036);; Biological Process: galactolipid biosynthetic process (GO:0019375);; Biological Process: cellu…	--	--	--	Universal stress protein family	--	dessication responsive protein [Arabidopsis thaliana]
GACN01040297.1	23.9075	12.0963	0.00499817	-1.00885	down	[G]	Carbohydrate transport and metabolism	Molecular Function: magnesium ion binding (GO:0000287);; Molecular Function: pyruvate kinase activity (GO:0004743);; Biological Process: glycolysis (GO:0006096);; Cellular Component: plastid (GO:0009536);; Biological Process: phosphorylation (GO:0016310);; Molecular Function: potassium ion binding (GO:0030955);;	K00873|1e-155|pop:POPTR_1087400|pyruvate kinase (EC:2.7.1.40)	[G]	Carbohydrate transport and metabolism	Pyruvate kinase, barrel domain;; Pyruvate kinase, alpha/beta domain	Pyruvate kinase isozyme A, chloroplastic (Precursor) OS=Ricinus communis (Castor bean) PE=1 SV=1	unnamed protein product [Vitis vinifera]
GACN01045367.1	26.4468	93.0564	0	1.77942	up	[R]	General function prediction only	Molecular Function: structural molecule activity (GO:0005198);; Cellular Component: cytosol (GO:0005829);; Biological Process: gluconeogenesis (GO:0006094);; Biological Process: intracellular protein transport (GO:0006886);; Biological Process: cytoskeleton organization (GO:0007010);; Biological Process: proteasomal protein catabolic process (GO:0010498);; Biological Process: vesicle-mediated tra…	--	[U]	Intracellular trafficking, secretion, and vesicular transport	WD domain, G-beta repeat	Coatomer subunit beta&apos;-3 GN=At3g15980 OS=Arabidopsis thaliana (Mouse-ear cress) PE=2 SV=1	predicted protein [Populus trichocarpa]
GACN01022017.1	9.08875	28.3607	0.000173885	1.58491	up	[M]	Cell wall/membrane/envelope biogenesis	Cellular Component: integral component of membrane (GO:0016021);; Molecular Function: cellulose synthase (UDP-forming) activity (GO:0016760);; Biological Process: cellulose biosynthetic process (GO:0030244);;	--	--	--	Cellulose synthase	Cellulose synthase A catalytic subunit 6 [UDP-forming] GN=MVP7.7 OS=Arabidopsis thaliana (Mouse-ear cress) PE=1 SV=2	unnamed protein product [Vitis vinifera]
GACN01029456.1	44.047	20.7136	2.52967e-06	-1.11733	down	[I]	Lipid transport and metabolism	Cellular Component: nucleus (GO:0005634);;	--	[V]	Defense mechanisms	alpha/beta hydrolase fold;; Carboxylesterase family;; Protein of unknown function (DUF2424)	Probable carboxylesterase 8 GN=CXE8 OS=Arabidopsis thaliana (Mouse-ear cress) PE=2 SV=1	PREDICTED: probable carboxylesterase 8-like [Solanum lycopersicum]
GACN01045279.1	5.68467	16.0062	0.00363295	1.43726	up	[TZDR]	--	--	--	[T]	Signal transduction mechanisms	EF hand;; EF-hand domain;; EF-hand domain pair;; EF hand;; EF-hand domain pair	Probable calcium-binding protein CML45 GN=CML45 OS=Arabidopsis thaliana (Mouse-ear cress) PE=1 SV=1	hypothetical protein PRUPE_ppa011701mg [Prunus persica]
GACN01013389.1	11.7432	35.7849	1.56743e-05	1.55707	up	--	--	--	--	--	--	--	F-box/kelch-repeat protein At1g23390 GN=At1g23390 OS=Arabidopsis thaliana (Mouse-ear cress) PE=2 SV=1	F-box/kelch protein [Camellia sinensis]
GACN01029844.1	38.0063	7.7406	0	-2.31713	down	--	--	Biological Process: flavonoid biosynthetic process (GO:0009813);; Molecular Function: naringenin-chalcone synthase activity (GO:0016210);;	--	--	--	Chalcone and stilbene synthases, N-terminal domain;; Chalcone and stilbene synthases, C-terminal domain;; 3-Oxoacyl-[acyl-carrier-protein (ACP)] synthase III C terminal;; 3-Oxoacyl-[acyl-carrier-protein (ACP)] synthase III;; FAE1/Type III polyketide synthase-like protein	Chalcone synthase 2 GN=CHS2 OS=Camellia sinensis (Tea) PE=2 SV=1	chalcone synthase [Gerbera hybrid cultivar]
GACN01039521.1	3.52962	0.832093	1.40949e-06	-2.0721	down	[S]	Function unknown	Biological Process: cell fate specification (GO:0001708);; Biological Process: response to molecule of bacterial origin (GO:0002237);; Molecular Function: protein serine/threonine kinase activity (GO:0004674);; Molecular Function: protein tyrosine kinase activity (GO:0004713);; Molecular Function: phosphoprotein phosphatase activity (GO:0004721);; Molecular Function: ATP binding (GO:0005524);; Ce…	--	--	--	Leucine Rich repeats (2 copies);; Leucine rich repeat;; Protein kinase domain;; Protein tyrosine kinase;; Leucine Rich Repeat;; Leucine Rich repeat;; Leucine rich repeat;; Leucine rich repeat N-terminal domain;; Anenome neurotoxin	LRR receptor-like serine/threonine-protein kinase ERL2 (Precursor) GN=ERL2 OS=Arabidopsis thaliana (Mouse-ear cress) PE=2 SV=1	PREDICTED: LRR receptor-like serine/threonine-protein kinase ERL2-like [Vitis vinifera]
GACN01007578.1	7.83803	18.8879	0.000342587	1.22726	up	[IQR]	--	Molecular Function: nucleotide binding (GO:0000166);; Molecular Function: 3-oxoacyl-[acyl-carrier-protein] reductase (NADPH) activity (GO:0004316);; Cellular Component: chloroplast (GO:0009507);; Biological Process: oxidation-reduction process (GO:0055114);;	K00059|1e-127|rcu:RCOM_1121800|short-chain type dehydrogenase, putative (EC:1.1.1.100)	[R]	General function prediction only	Enoyl-(Acyl carrier protein) reductase;; short chain dehydrogenase;; KR domain;; NAD dependent epimerase/dehydratase family	Short-chain type dehydrogenase/reductase OS=Picea abies (Norway spruce) PE=2 SV=1	PREDICTED: short-chain type dehydrogenase/reductase-like [Solanum lycopersicum]
GACN01025771.1	2.34507	0.431216	0.00939903	-2.32495	down	[RTKL]	--	Molecular Function: protein serine/threonine kinase activity (GO:0004674);; Molecular Function: ATP binding (GO:0005524);; Cellular Component: plasma membrane (GO:0005886);; Biological Process: protein phosphorylation (GO:0006468);; Biological Process: transmembrane receptor protein tyrosine kinase signaling pathway (GO:0007169);; Biological Process: cell proliferation (GO:0008283);; Cellular Com…	--	--	--	Protein kinase domain;; Protein tyrosine kinase;; Leucine rich repeat;; Leucine Rich repeats (2 copies);; Leucine Rich Repeat;; Leucine Rich repeat;; Leucine rich repeat	Probably inactive leucine-rich repeat receptor-like protein kinase IMK2 (Precursor) GN=IMK2 OS=Arabidopsis thaliana (Mouse-ear cress) PE=1 SV=1	PREDICTED: probably inactive leucine-rich repeat receptor-like protein kinase IMK2-like [Solanum lycopersicum]
GACN01021470.1	1.45577	13.4291	1.2629e-05	2.97135	up	[P]	Inorganic ion transport and metabolism	Cellular Component: plasma membrane (GO:0005886);; Cellular Component: plant-type vacuole membrane (GO:0009705);; Molecular Function: nitrate transmembrane transporter activity (GO:0015112);; Biological Process: nitrate transport (GO:0015706);; Cellular Component: integral component of membrane (GO:0016021);; Biological Process: transmembrane transport (GO:0055085);;	--	--	--	Protein of unknown function (DUF1228)	High affinity nitrate transporter 2.7 GN=NRT2.7 OS=Arabidopsis thaliana (Mouse-ear cress) PE=2 SV=1	High affinity nitrate transporter 2.7 [Theobroma cacao]
GACN01006196.1	169.971	83.8652	5.83206e-08	-1.05058	down	[E]	Amino acid transport and metabolism	Molecular Function: glycerol-3-phosphate O-acyltransferase activity (GO:0004366);; Biological Process: metabolic process (GO:0008152);;	--	--	--	haloacid dehalogenase-like hydrolase	Glycerol-3-phosphate 2-O-acyltransferase 6 GN=GPAT6 OS=Arabidopsis thaliana (Mouse-ear cress) PE=1 SV=1	PREDICTED: glycerol-3-phosphate 2-O-acyltransferase 6-like [Fragaria vesca subsp. vesca]
GACN01002675.1	5.06035	12.583	0.000275678	1.27126	up	[R]	General function prediction only	Molecular Function: phospholipase A2 activity (GO:0004623);; Biological Process: toxin catabolic process (GO:0009407);; Biological Process: response to chitin (GO:0010200);; Biological Process: response to cyclopentenone (GO:0010583);; Molecular Function: lysophosphatidic acid acyltransferase activity (GO:0042171);; Biological Process: defense response by callose deposition (GO:0052542);; Biologi…	--	[R]	General function prediction only	Alpha/beta hydrolase family;; alpha/beta hydrolase fold;; Alpha/beta hydrolase family	--	unnamed protein product [Vitis vinifera]
GACN01029325.1	122.649	54.8485	2.47481e-08	-1.19055	down	--	--	Biological Process: response to stimulus (GO:0050896);;	--	--	--	Pathogenesis-related protein Bet v I family	Major allergen Pru ar 1 OS=Prunus armeniaca (Apricot) PE=1 SV=1	PREDICTED: major allergen Pru ar 1 [Vitis vinifera]
GACN01001068.1	96.6274	45.579	3.01451e-08	-1.11469	down	--	--	Biological Process: metabolic process (GO:0008152);; Molecular Function: raffinose alpha-galactosidase activity (GO:0052692);;	--	--	--	GDSL/SGNH-like Acyl-Esterase family found in Pmr5 and Cas1p;; PMR5 N terminal Domain	--	PREDICTED: uncharacterized protein LOC100255693 [Vitis vinifera]
GACN01029314.1	52.5876	22.662	1.2501e-08	-1.24336	down	--	--	--	--	--	--	Pollen proteins Ole e I like	Proline-rich receptor-like protein kinase PERK9 GN=PERK9 OS=Arabidopsis thaliana (Mouse-ear cress) PE=2 SV=1	PREDICTED: uncharacterized protein LOC100780626 [Glycine max]
GACN01028967.1	105.885	52.4651	8.47474e-07	-1.04362	down	--	--	Biological Process: rRNA processing (GO:0006364);; Cellular Component: photosystem I (GO:0009522);; Cellular Component: photosystem II (GO:0009523);; Cellular Component: chloroplast thylakoid membrane (GO:0009535);; Biological Process: response to blue light (GO:0009637);; Biological Process: response to high light intensity (GO:0009644);; Biological Process: response to sucrose (GO:0009744);; Bi…	K08907|1e-160|vvi:100263275|hypothetical protein LOC100263275	--	--	Chlorophyll A-B binding protein	Chlorophyll a-b binding protein 6A, chloroplastic (Precursor) GN=CAB6A OS=Solanum lycopersicum (Tomato) PE=2 SV=1	PREDICTED: chlorophyll a-b binding protein 6A, chloroplastic-like [Fragaria vesca subsp. vesca]
GACN01031963.1	3.3968	15.9912	1.70651e-06	2.15053	up	--	--	Molecular Function: monooxygenase activity (GO:0004497);; Molecular Function: oxidoreductase activity, acting on paired donors, with incorporation or reduction of molecular oxygen (GO:0016705);; Molecular Function: metal ion binding (GO:0046872);;	--	[Q]	Secondary metabolites biosynthesis, transport and catabolism	Cytochrome P450	Isoflavone 2&apos;-hydroxylase GN=CYP81E1 OS=Glycyrrhiza echinata (Licorice) PE=1 SV=2	PREDICTED: isoflavone 2&apos;-hydroxylase-like [Vitis vinifera]
GACN01016967.1	6.52661	0.437545	1.15929e-12	-3.72662	down	--	--	Biological Process: lipid metabolic process (GO:0006629);; Molecular Function: hydrolase activity, acting on ester bonds (GO:0016788);;	--	--	--	GDSL-like Lipase/Acylhydrolase	GDSL esterase/lipase At5g33370 (Precursor) GN=At5g33370 OS=Arabidopsis thaliana (Mouse-ear cress) PE=2 SV=1	PREDICTED: GDSL esterase/lipase At5g33370-like [Solanum lycopersicum]
GACN01017996.1	8.18481	3.16414	4.64177e-06	-1.39274	down	--	--	Molecular Function: DNA binding (GO:0003677);; Biological Process: single-multicellular organism process (GO:0044707);; Molecular Function: DBD domain binding (GO:0050692);;	--	--	--	START domain;; Homeobox domain	Homeobox-leucine zipper protein ANTHOCYANINLESS 2 GN=ANL2 OS=Arabidopsis thaliana (Mouse-ear cress) PE=2 SV=1	PREDICTED: homeobox-leucine zipper protein ANTHOCYANINLESS 2 [Vitis vinifera]
GACN01043054.1	16.1799	39.2923	2.4606e-06	1.2424	up	--	--	--	--	[O]	Posttranslational modification, protein turnover, chaperones	Ring finger domain;; Zinc finger, C3HC4 type (RING finger);; Zinc finger, C3HC4 type (RING finger);; Zinc finger, C3HC4 type (RING finger)	E3 ubiquitin-protein ligase RING1-like GN=At3g19950 OS=Arabidopsis thaliana (Mouse-ear cress) PE=2 SV=1	PREDICTED: E3 ubiquitin-protein ligase RING1-like [Vitis vinifera]
GACN01042426.1	8.79615	18.7493	0.00999463	1.05175	up	--	--	Cellular Component: cytoplasm (GO:0005737);; Biological Process: heat acclimation (GO:0010286);;	--	--	--	GRAM domain	GEM-like protein 5 GN=At5g13200 OS=Arabidopsis thaliana (Mouse-ear cress) PE=1 SV=1	GRAM domain family protein [Theobroma cacao]
GACN01005089.1	2056.31	674.932	0	-1.63883	down	--	--	--	--	--	--	--	Putative cell wall protein (Precursor) GN=At2g20870 OS=Arabidopsis thaliana (Mouse-ear cress) PE=2 SV=2	Gty37 protein [Gerbera hybrid cultivar]
GACN01023500.1	6.78316	25.2807	3.44568e-11	1.85094	up	[T]	Signal transduction mechanisms	Biological Process: response to molecule of fungal origin (GO:0002238);; Cellular Component: vacuole (GO:0005773);; Cellular Component: Golgi apparatus (GO:0005794);; Cellular Component: plasma membrane (GO:0005886);; Biological Process: response to stress (GO:0006950);;	--	--	--	Universal stress protein family	Universal stress protein A-like protein GN=At3g01520 OS=Arabidopsis thaliana (Mouse-ear cress) PE=1 SV=2	conserved hypothetical protein [Ricinus communis]
GACN01046531.1	16.9387	6.41266	0.00164332	-1.41281	down	--	--	Biological Process: cell morphogenesis (GO:0000902);; Cellular Component: nucleus (GO:0005634);; Cellular Component: endoplasmic reticulum (GO:0005783);; Biological Process: protein N-linked glycosylation (GO:0006487);; Biological Process: cell growth (GO:0016049);; Biological Process: Golgi vesicle transport (GO:0048193);;	--	--	--	--	Uncharacterized protein At2g24330 GN=At2g24330 OS=Arabidopsis thaliana (Mouse-ear cress) PE=2 SV=1	PREDICTED: uncharacterized protein At2g24330-like [Cucumis sativus]
GACN01030416.1	30.5851	96.6164	0	1.62543	up	--	--	Molecular Function: transferase activity, transferring hexosyl groups (GO:0016758);;	--	[GC]	--	UDP-glucoronosyl and UDP-glucosyl transferase	UDP-glycosyltransferase 87A2 GN=UGT87A2 OS=Arabidopsis thaliana (Mouse-ear cress) PE=2 SV=1	UDP-Glycosyltransferase superfamily protein, putative [Theobroma cacao]
GACN01042272.1	2.36819	16.5115	5.75291e-09	2.6847	up	--	--	Cellular Component: extracellular region (GO:0005576);; Biological Process: plant-type cell wall organization (GO:0009664);; Cellular Component: membrane (GO:0016020);;	--	--	--	Pollen allergen	Expansin-A10 (Precursor) OS=Arabidopsis thaliana (Mouse-ear cress) PE=2 SV=1	alpha-expansin 6 [Gossypium raimondii]
GACN01031183.1	23.9031	80.7136	0	1.72058	up	[E]	Amino acid transport and metabolism	Molecular Function: threonine aldolase activity (GO:0004793);; Biological Process: threonine catabolic process (GO:0006567);; Molecular Function: pyridoxal phosphate binding (GO:0030170);;	K01620|0.0|vvi:100265578|hypothetical protein LOC100265578	[E]	Amino acid transport and metabolism	Beta-eliminating lyase;; Aminotransferase class I and II;; DegT/DnrJ/EryC1/StrS aminotransferase family	--	PREDICTED: L-allo-threonine aldolase-like isoform 1 [Vitis vinifera]
GACN01046368.1	14.1714	35.3317	2.22726e-06	1.2795	up	[F]	Nucleotide transport and metabolism	Molecular Function: adenine phosphoribosyltransferase activity (GO:0003999);; Cellular Component: cytoplasm (GO:0005737);; Cellular Component: plasma membrane (GO:0005886);; Biological Process: adenine salvage (GO:0006168);; Biological Process: nucleoside metabolic process (GO:0009116);;	K00759|1e-112|rcu:RCOM_0901050|Adenine phosphoribosyltransferase, putative (EC:2.4.2.7)	[F]	Nucleotide transport and metabolism	Phosphoribosyl transferase domain	Adenine phosphoribosyltransferase 2 GN=APT2 OS=Arabidopsis thaliana (Mouse-ear cress) PE=2 SV=1	hypothetical protein PRUPE_ppa011918mg [Prunus persica]
GACN01028966.1	14.4152	4.73103	5.21405e-06	-1.61989	down	[R]	General function prediction only	Biological Process: vacuole organization (GO:0007033);; Biological Process: anthocyanin-containing compound biosynthetic process (GO:0009718);; Biological Process: proanthocyanidin biosynthetic process (GO:0010023);; Molecular Function: oxidoreductase activity, acting on single donors with incorporation of molecular oxygen, incorporation of two atoms of oxygen (GO:0016702);; Molecular Function: l…	K05277|0.0|vvi:100233142|LDOX, ANS	[QR]	--	non-haem dioxygenase in morphine synthesis N-terminal;; 2OG-Fe(II) oxygenase superfamily	Leucoanthocyanidin dioxygenase GN=ANT17 OS=Petunia hybrida (Petunia) PE=2 SV=1	anthocyanidin synthase [Gerbera hybrid cultivar]
GACN01001030.1	10.1043	27.7731	0.00648275	1.40284	up	[E]	Amino acid transport and metabolism	Biological Process: biosynthetic process (GO:0009058);; Molecular Function: ammonia-lyase activity (GO:0016841);;	--	[Q]	Secondary metabolites biosynthesis, transport and catabolism	Aromatic amino acid lyase	Phenylalanine ammonia-lyase (Fragment) GN=PAL OS=Vitis vinifera (Grape) PE=2 SV=1	phenylalanine ammonia-lyase, partial [Populus trichocarpa]
GACN01046042.1	3.0846	7.60996	0.00327368	1.2565	up	[Q]	Secondary metabolites biosynthesis, transport and catabolism	Molecular Function: copper ion binding (GO:0005507);; Cellular Component: extracellular region (GO:0005576);; Molecular Function: L-ascorbate oxidase activity (GO:0008447);; Biological Process: systemic acquired resistance (GO:0009627);; Biological Process: salicylic acid biosynthetic process (GO:0009697);; Biological Process: sterol biosynthetic process (GO:0016126);; Biological Process: sphingo…	--	[Q]	Secondary metabolites biosynthesis, transport and catabolism	Multicopper oxidase;; Multicopper oxidase;; Multicopper oxidase	L-ascorbate oxidase (Precursor) OS=Cucumis sativus (Cucumber) PE=1 SV=1	ascorbate oxidase precursor [Solanum lycopersicum]
GACN01013673.1	2.98557	18.0502	2.29525e-06	2.47413	up	--	--	Molecular Function: transferase activity, transferring hexosyl groups (GO:0016758);;	--	[GC]	--	--	UDP-glycosyltransferase 73D1 GN=UGT73D1 OS=Arabidopsis thaliana (Mouse-ear cress) PE=3 SV=1	UDP-glucosyltransferase, putative [Ricinus communis]
GACN01029993.1	1027.99	492.852	6.12497e-09	-1.09228	down	--	--	--	--	--	--	--	Putative cell wall protein (Precursor) GN=At2g20870 OS=Arabidopsis thaliana (Mouse-ear cress) PE=2 SV=2	Gty37 protein [Gerbera hybrid cultivar]
GACN01009569.1	2.1474	10.826	0.000656606	2.20759	up	--	--	Molecular Function: magnesium ion binding (GO:0000287);; Molecular Function: terpene synthase activity (GO:0010333);; Biological Process: terpenoid biosynthetic process (GO:0016114);;	--	--	--	Terpene synthase, N-terminal domain	Beta-caryophyllene synthase GN=QHS1 OS=Artemisia annua (Sweet wormwood) PE=1 SV=1	RecName: Full=Beta-caryophyllene synthase
GACN01019160.1	20.0321	73.1482	4.85391e-09	1.81776	up	--	--	Cellular Component: plasma membrane (GO:0005886);; Biological Process: response to oxidative stress (GO:0006979);; Biological Process: response to cold (GO:0009409);; Cellular Component: chloroplast stroma (GO:0009570);; Biological Process: response to herbicide (GO:0009635);; Molecular Function: transferase activity (GO:0016740);; Biological Process: cellular response to water deprivation (GO:00…	K00799|1e-11|pop:POPTR_834140|hypothetical protein	[O]	Posttranslational modification, protein turnover, chaperones	--	Probable glutathione S-transferase parA GN=PARA OS=Nicotiana tabacum (Common tobacco) PE=2 SV=1	glutathione S-transferase [Cichorium intybus x Cichorium endivia]
GACN01009625.1	21.1032	66.6254	1.11022e-16	1.62331	up	[O]	Posttranslational modification, protein turnover, chaperones	Molecular Function: glutathione transferase activity (GO:0004364);; Cellular Component: cytoplasm (GO:0005737);; Biological Process: protein glutathionylation (GO:0010731);; Biological Process: response to cadmium ion (GO:0046686);;	--	[O]	Posttranslational modification, protein turnover, chaperones	Glutathione S-transferase, N-terminal domain;; Glutathione S-transferase, N-terminal domain;; Glutathione S-transferase, C-terminal domain;; Glutathione S-transferase, C-terminal domain;; Glutathione S-transferase, N-terminal domain	Glutathione S-transferase L3 GN=GSTL3 OS=Arabidopsis thaliana (Mouse-ear cress) PE=2 SV=1	glutathione S-transferase omega [Jatropha curcas]
GACN01037982.1	18.5055	9.39132	0.00115608	-1.00596	down	[C]	Energy production and conversion	Molecular Function: glycerol-3-phosphate dehydrogenase [NAD+] activity (GO:0004367);; Cellular Component: cytosol (GO:0005829);; Biological Process: carbohydrate metabolic process (GO:0005975);; Cellular Component: glycerol-3-phosphate dehydrogenase complex (GO:0009331);; Biological Process: glycerol-3-phosphate catabolic process (GO:0046168);; Molecular Function: glycerol-3-phosphate dehydrogena…	--	[C]	Energy production and conversion	NAD-dependent glycerol-3-phosphate dehydrogenase C-terminus;; NAD-dependent glycerol-3-phosphate dehydrogenase N-terminus	Probable glycerol-3-phosphate dehydrogenase [NAD(+)] 1, cytosolic OS=Oryza sativa subsp. japonica (Rice) PE=2 SV=1	PREDICTED: probable glycerol-3-phosphate dehydrogenase [NAD(+)] 1, cytosolic-like [Solanum lycopersicum]
GACN01023062.1	61.0248	24.6668	2.4666e-10	-1.33564	down	--	--	Molecular Function: sequence-specific DNA binding transcription factor activity (GO:0003700);; Cellular Component: nucleus (GO:0005634);; Biological Process: regulation of transcription, DNA-templated (GO:0006355);; Biological Process: response to water deprivation (GO:0009414);; Biological Process: ethylene-activated signaling pathway (GO:0009873);; Biological Process: cutin biosynthetic process…	--	--	--	AP2 domain	Ethylene-responsive transcription factor WIN1 GN=F9L1.31 OS=Arabidopsis thaliana (Mouse-ear cress) PE=2 SV=1	hypothetical protein PRUPE_ppa024826mg [Prunus persica]
GACN01046804.1	5.53358	28.4907	7.92699e-14	2.30422	up	[IQ]	--	Cellular Component: mitochondrion (GO:0005739);; Cellular Component: cytosol (GO:0005829);; Molecular Function: o-succinylbenzoate-CoA ligase activity (GO:0008756);; Cellular Component: plasmodesma (GO:0009506);; Cellular Component: chloroplast stroma (GO:0009570);; Biological Process: positive regulation of seed germination (GO:0010030);; Biological Process: response to nitrate (GO:0010167);; Bi…	--	[I]	Lipid transport and metabolism	AMP-binding enzyme	4-coumarate--CoA ligase-like 10 GN=T2J13.170 OS=Arabidopsis thaliana (Mouse-ear cress) PE=2 SV=1	putative acyl-CoA synthetase [Capsicum annuum]
GACN01046241.1	0.398558	3.8476	0.000118519	2.99009	up	[C]	Energy production and conversion	Molecular Function: UDP-N-acetylmuramate dehydrogenase activity (GO:0008762);; Biological Process: cytokinin metabolic process (GO:0009690);; Molecular Function: cytokinin dehydrogenase activity (GO:0019139);; Cellular Component: intracellular membrane-bounded organelle (GO:0043231);; Cellular Component: cytoplasmic part (GO:0044444);; Molecular Function: flavin adenine dinucleotide binding (GO:0…	K00279|0.0|vvi:100242449|hypothetical protein LOC100242449	[C]	Energy production and conversion	Cytokinin dehydrogenase 1, FAD and cytokinin binding;; FAD binding domain	Cytokinin dehydrogenase 3 (Precursor) GN=CKX3 OS=Arabidopsis thaliana (Mouse-ear cress) PE=1 SV=1	cytokinin oxidase [Petunia x hybrida]
GACN01040313.1	357.088	1054.49	0	1.52958	up	--	--	Cellular Component: protein storage vacuole (GO:0000326);; Biological Process: glycolysis (GO:0006096);; Biological Process: polyamine catabolic process (GO:0006598);; Biological Process: calcium ion transport (GO:0006816);; Biological Process: water transport (GO:0006833);; Biological Process: hyperosmotic response (GO:0006972);; Biological Process: Golgi organization (GO:0007030);; Biological P…	K09873|6e-39|ath:AT2G36830|GAMMA-TIP (GAMMA TONOPLAST INTRINSIC PROTEIN)	[G]	Carbohydrate transport and metabolism	Major intrinsic protein	Aquaporin TIP1-1 GN=T1J8.1 OS=Arabidopsis thaliana (Mouse-ear cress) PE=1 SV=1	tonoplast intrinsic protein 1;1 [Mimosa pudica]
GACN01029087.1	11.6691	24.9072	0.00225806	1.05545	up	--	--	--	--	--	--	--	BAG family molecular chaperone regulator 6 GN=T3F17.11 OS=Arabidopsis thaliana (Mouse-ear cress) PE=1 SV=1	PREDICTED: BAG family molecular chaperone regulator 6-like [Cicer arietinum]
GACN01007419.1	14.0506	5.76253	0.000703341	-1.30425	down	--	--	Cellular Component: cell wall (GO:0005618);; Biological Process: cellular glucan metabolic process (GO:0006073);; Biological Process: response to water deprivation (GO:0009414);; Molecular Function: xyloglucan:xyloglucosyl transferase activity (GO:0016762);; Molecular Function: xyloglucan-specific endo-beta-1,4-glucanase activity (GO:0033946);; Cellular Component: apoplast (GO:0048046);;	K08235|0.0|pop:POPTR_718004|hypothetical protein	--	--	Glycosyl hydrolases family 16;; Xyloglucan endo-transglycosylase (XET) C-terminus	Probable xyloglucan endotransglucosylase/hydrolase protein 7 (Precursor) GN=T28I19.80 OS=Arabidopsis thaliana (Mouse-ear cress) PE=2 SV=2	xyloglucan endotransglucosylase [Gerbera hybrid cultivar]
GACN01008542.1	34.245	16.7718	0.000192007	-1.05743	down	--	--	Molecular Function: monooxygenase activity (GO:0004497);; Molecular Function: iron ion binding (GO:0005506);; Cellular Component: mitochondrion (GO:0005739);; Molecular Function: electron carrier activity (GO:0009055);; Cellular Component: chloroplast (GO:0009507);; Biological Process: flower development (GO:0009908);; Biological Process: vernalization response (GO:0010048);; Biological Process: …	--	[Q]	Secondary metabolites biosynthesis, transport and catabolism	Cytochrome P450	Cytochrome P450 77A2 GN=CYP77A2 OS=Solanum melongena (Eggplant) PE=2 SV=1	PREDICTED: cytochrome P450 77A2 [Vitis vinifera]
GACN01030562.1	32.8843	101.957	1.27831e-12	1.59453	up	[V]	Defense mechanisms	Cellular Component: vacuolar membrane (GO:0005774);; Cellular Component: plasma membrane (GO:0005886);; Biological Process: drug transmembrane transport (GO:0006855);; Biological Process: fruit ripening (GO:0009835);; Molecular Function: drug transmembrane transporter activity (GO:0015238);; Molecular Function: antiporter activity (GO:0015297);;	--	[R]	General function prediction only	--	Protein TRANSPARENT TESTA 12 GN=F17J16_80 OS=Arabidopsis thaliana (Mouse-ear cress) PE=2 SV=1	MATE efflux family protein [Theobroma cacao]
GACN01038263.1	25.1195	11.8214	0.000206383	-1.11358	down	[E]	Amino acid transport and metabolism	Molecular Function: threonine synthase activity (GO:0004795);; Cellular Component: cytosol (GO:0005829);; Biological Process: threonine biosynthetic process (GO:0009088);; Cellular Component: chloroplast stroma (GO:0009570);; Molecular Function: pyridoxal phosphate binding (GO:0030170);;	K01733|0.0|vvi:100257746|hypothetical protein LOC100257746	--	--	Pyridoxal-phosphate dependent enzyme	Threonine synthase, chloroplastic (Precursor) OS=Solanum tuberosum (Potato) PE=2 SV=1	PREDICTED: threonine synthase, chloroplastic-like [Cucumis sativus]
GACN01016193.1	13.2909	3.49684	0.0039766	-1.89305	down	--	--	Cellular Component: extracellular region (GO:0005576);; Biological Process: response to gibberellin (GO:0009739);;	--	--	--	Gibberellin regulated protein	Peamaclein OS=Prunus persica (Peach) PE=1 SV=1	RecName: Full=Peamaclein; AltName: Allergen=Pru p 7
GACN01029925.1	1099.26	554.992	2.37333e-07	-1.01772	down	--	--	Biological Process: defense response (GO:0006952);; Cellular Component: chloroplast (GO:0009507);; Biological Process: response to biotic stimulus (GO:0009607);; Cellular Component: membrane (GO:0016020);; Biological Process: mRNA modification (GO:0016556);;	--	--	--	Pathogenesis-related protein Bet v I family;; Polyketide cyclase / dehydrase and lipid transport	MLP-like protein 423 OS=Arabidopsis thaliana (Mouse-ear cress) PE=2 SV=1	PREDICTED: MLP-like protein 423 [Vitis vinifera]
GACN01039593.1	17.6823	7.73737	9.47723e-06	-1.21833	down	[IQ]	--	Cellular Component: peroxisome (GO:0005777);; Biological Process: metabolic process (GO:0008152);; Molecular Function: o-succinylbenzoate-CoA ligase activity (GO:0008756);;	--	[I]	Lipid transport and metabolism	AMP-binding enzyme;; AMP-binding enzyme C-terminal domain	Probable acyl-activating enzyme 6 GN=MQK4.6 OS=Arabidopsis thaliana (Mouse-ear cress) PE=2 SV=1	Acyl activating enzyme 5 [Theobroma cacao]
GACN01000788.1	12.6036	4.75814	6.53042e-06	-1.42551	down	[MG]	--	Cellular Component: Golgi membrane (GO:0000139);; Cellular Component: endosome (GO:0005768);; Cellular Component: vacuole (GO:0005773);; Cellular Component: trans-Golgi network (GO:0005802);; Cellular Component: cytosol (GO:0005829);; Cellular Component: plasma membrane (GO:0005886);; Molecular Function: dTDP-glucose 4,6-dehydratase activity (GO:0008460);; Biological Process: dTDP-rhamnose biosyn…	--	[GM]	--	NAD dependent epimerase/dehydratase family;; 3-beta hydroxysteroid dehydrogenase/isomerase family;; Male sterility protein;; RmlD substrate binding domain;; Polysaccharide biosynthesis protein	UDP-glucuronic acid decarboxylase 2 GN=F26K9_260 OS=Arabidopsis thaliana (Mouse-ear cress) PE=1 SV=1	PREDICTED: UDP-glucuronic acid decarboxylase 1-like [Vitis vinifera]
GACN01029232.1	33.9979	9.77754	1.34703e-12	-1.81837	down	[O]	Posttranslational modification, protein turnover, chaperones	Molecular Function: glutathione transferase activity (GO:0004364);; Biological Process: response to oxidative stress (GO:0006979);;	K00799|1e-109|vvi:100232976|GST4	[O]	Posttranslational modification, protein turnover, chaperones	Glutathione S-transferase, N-terminal domain;; Glutathione S-transferase, N-terminal domain;; Glutathione S-transferase, C-terminal domain;; Glutathione S-transferase, N-terminal domain	Glutathione S-transferase F12 GN=MKP11.22 OS=Arabidopsis thaliana (Mouse-ear cress) PE=1 SV=1	glutathione S-transferase [Dahlia pinnata]
GACN01035470.1	0.469015	13.5833	9.41145e-05	3.97024	up	--	--	Molecular Function: oxidoreductase activity (GO:0016491);; Cellular Component: cell part (GO:0044464);; Biological Process: oxidation-reduction process (GO:0055114);;	--	[C]	Energy production and conversion	--	Probable aldo-keto reductase 2 OS=Oryza sativa subsp. japonica (Rice) PE=2 SV=2	TO41-23rc [Taraxacum officinale]
GACN01017332.1	7.91628	27.8516	0.000117469	1.74842	up	--	--	Molecular Function: iron ion binding (GO:0005506);; Cellular Component: endoplasmic reticulum membrane (GO:0005789);; Molecular Function: electron carrier activity (GO:0009055);; Cellular Component: integral component of membrane (GO:0016021);; Molecular Function: heme binding (GO:0020037);; Biological Process: oxidation-reduction process (GO:0055114);; Molecular Function: aromatase activity (GO:…	--	--	--	--	Cytochrome P450 94A2 GN=CYP94A2 OS=Vicia sativa (Spring vetch) PE=2 SV=1	Cytochrome P450 94A1 [Theobroma cacao]
GACN01039604.1	6.79659	24.618	9.32976e-12	1.81208	up	[T]	Signal transduction mechanisms	Biological Process: signal transduction (GO:0007165);; Biological Process: response to red or far red light (GO:0009639);; Biological Process: cellular metabolic process (GO:0044237);;	K14492|1e-92|rcu:RCOM_0699760|two-component sensor protein histidine protein kinase, putative	[K]	Transcription	Response regulator receiver domain	Two-component response regulator ARR4 GN=T10O24.8 OS=Arabidopsis thaliana (Mouse-ear cress) PE=1 SV=1	two-component sensor protein histidine protein kinase, putative [Ricinus communis]
GACN01029093.1	54.1838	20.2958	2.8891e-06	-1.4373	down	[M]	Cell wall/membrane/envelope biogenesis	--	--	[O]	Posttranslational modification, protein turnover, chaperones	--	Sulfated surface glycoprotein 185 (Precursor) OS=Volvox carteri (Green alga) PE=1 SV=1	hypothetical protein PRUPE_ppb014454mg [Prunus persica]
GACN01039278.1	6.2542	27.8662	0.000508063	2.05284	up	--	--	Biological Process: metabolic process (GO:0008152);; Molecular Function: sinapate 1-glucosyltransferase activity (GO:0050284);;	--	[GC]	--	--	UDP-glycosyltransferase 84A2 GN=MIL23.13 OS=Arabidopsis thaliana (Mouse-ear cress) PE=1 SV=1	unnamed protein product [Vitis vinifera]
