# Supplementary material for: Transcriptome analysis reveals the regulation of brassinosteroids on petal growth in Gerbera hybrida
Source: PeerJ. 2017 May 31;5:e3382. doi: 10.7717/peerj.3382 (PMC5455292; doi:10.7717/peerj.3382)
Supplement: Supplemental Information 4 — Class I DEGs were significantly down-regulated after 0.5 h BL treatment and did not change markedly after 0.5 h H2O treatment (log2 < 1). [file peerj-05-3382-s004.xlsx]

## Sheet: Sheet1
Supplemental Table S4. Differentially expressed genes in Class Ⅰ.
#ID	Mock	H 0.5	B 0.5	H 10	B 10	COG_class	COG_class_annotation	GO_annotation	KEGG_annotation	KOG_class	KOG_class_annotation	Pfam_annotation	Swissprot_annotation	nr_annotation
GACN01003137.1	6.78972	6.93464	1.33225	1.03744	1.51697	--	--	Cellular Component: early endosome (GO:0005769);; Cellular Component: plasma membrane (GO:0005886);; Biological Process: receptor-mediated endocytosis (GO:0006898);; Biological Process: protein transport (GO:0015031);; Cellular Component: integral component of membrane (GO:0016021);;	--	[U]	Intracellular trafficking, secretion, and vesicular transport	SCAMP family	Secretory carrier-associated membrane protein 1 OS=Oryza sativa subsp. japonica (Rice) PE=2 SV=1	PREDICTED: putative secretory carrier-associated membrane protein 1-like [Solanum lycopersicum]
GACN01013048.1	56.3751	55.541	10.2162	6.65366	14.5797	--	--	Biological Process: acetyl-CoA metabolic process (GO:0006084);; Biological Process: regulation of meristem growth (GO:0010075);; Biological Process: sterol biosynthetic process (GO:0016126);; Biological Process: brassinosteroid biosynthetic process (GO:0016132);; Cellular Component: anchored component of membrane (GO:0031225);;	--	--	--	--	Classical arabinogalactan protein 9 (Precursor) GN=AGP9 OS=Arabidopsis thaliana (Mouse-ear cress) PE=1 SV=2	predicted protein [Populus trichocarpa]
GACN01029651.1	28.6552	34.5099	5.57023	8.28084	16.6828	[G]	Carbohydrate transport and metabolism	Biological Process: phloem or xylem histogenesis (GO:0010087);; Biological Process: leaf vascular tissue pattern formation (GO:0010305);; Biological Process: cotyledon vascular tissue pattern formation (GO:0010588);; Biological Process: leaf development (GO:0048366);;	--	--	--	--	Glycine-rich cell wall structural protein 1.0 (Precursor) OS=Phaseolus vulgaris (Kidney bean) PE=2 SV=1	hypothetical protein PDIG_56360 [Penicillium digitatum PHI26]
GACN01029676.1	22.94	25.7996	5.48466	6.5229	8.99295	--	--	Molecular Function: DNA binding (GO:0003677);; Molecular Function: RNA binding (GO:0003723);; Biological Process: post-embryonic development (GO:0009791);; Biological Process: cellular macromolecule metabolic process (GO:0044260);; Cellular Component: intracellular part (GO:0044424);; Molecular Function: metal ion binding (GO:0046872);; Biological Process: reproductive structure development (GO:0…	--	[J]	Translation, ribosomal structure and biogenesis	Zinc knuckle;; Zinc knuckle	Glycine-rich protein 2 GN=GRP-2 OS=Nicotiana sylvestris (Wood tobacco) PE=1 SV=1	PREDICTED: glycine-rich protein 2-like [Vitis vinifera]
GACN01029716.1	15.6627	15.0636	4.36032	7.08715	9.0824	--	--	Biological Process: RNA methylation (GO:0001510);; Molecular Function: structural constituent of ribosome (GO:0003735);; Cellular Component: nucleolus (GO:0005730);; Cellular Component: mitochondrion (GO:0005739);; Biological Process: translation (GO:0006412);; Cellular Component: cytosolic small ribosomal subunit (GO:0022627);;	K02983|9e-37|zma:100282946|gpm447	[JO]	--	Ribosomal protein S30	40S ribosomal protein S30 GN=RPS30C OS=Arabidopsis thaliana (Mouse-ear cress) PE=2 SV=3	PREDICTED: 40S ribosomal protein S30-like [Brachypodium distachyon]
GACN01040532.1	28.665	28.486	4.66034	4.07539	6.11807	--	--	Molecular Function: nucleotide binding (GO:0000166);; Molecular Function: nucleic acid binding (GO:0003676);; Cellular Component: ribonucleoprotein complex (GO:0030529);;	--	--	--	--	Glycine-rich RNA-binding protein GRP1A OS=Sinapis alba (White mustard) PE=2 SV=1	Heterogeneous nuclear ribonucleoprotein A1, putative [Ricinus communis]
